# Supplementary material for: Recurrent PTPRT/JAK2 mutations in lung adenocarcinoma among African Americans
Source: Nat Commun. 2019 Dec 16;10:5735. doi: 10.1038/s41467-019-13732-y (PMC6915783; doi:10.1038/s41467-019-13732-y)
Supplement: Supplementary file 4 — Supplementary Data 1 [file 41467_2019_13732_MOESM4_ESM.xlsx]

## Sheet: Sheet1
Supplementary Data 1: Analysis of genetic admixture among the cohort (targeted panel and whole exome panel)
Targeted Sequencing
Sample	EUR	EAS	AMR	SAS	AFR	Source
PT11118_Normal	1e-05	1e-05	1e-05	1e-05	0.99996	Normal
PT11118_Tumor	1e-05	1e-05	1e-05	1e-05	0.99996	Tumor
PT11764_Tumor	1e-05	1e-05	1e-05	1e-05	0.99996	Tumor
PT12281_Normal	1e-05	1e-05	1e-05	1e-05	0.99996	Normal
PT12281_Tumor	1e-05	1e-05	1e-05	1e-05	0.99996	Tumor
PT12394_Tumor	1e-05	1e-05	1e-05	1e-05	0.99996	Tumor
PT12696_Normal	1e-05	1e-05	1e-05	1e-05	0.99996	Normal
PT12696_Tumor	1e-05	1e-05	1e-05	1e-05	0.99996	Tumor
PT1505_Normal	1e-05	1e-05	1e-05	1e-05	0.99996	Normal
PT1505_Tumor	1e-05	1e-05	1e-05	1e-05	0.99996	Tumor
PT1532_Normal	1e-05	1e-05	1e-05	1e-05	0.99996	Normal
PT1532_Tumor	1e-05	1e-05	1e-05	1e-05	0.99996	Tumor
PT1648_Normal	1e-05	1e-05	1e-05	1e-05	0.99996	Normal
PT1715_Normal	1e-05	1e-05	1e-05	1e-05	0.99996	Normal
PT1715_Tumor	1e-05	1e-05	1e-05	1e-05	0.99996	Tumor
PT1747_Normal	1e-05	1e-05	1e-05	1e-05	0.99996	Normal
PT1747_Tumor	1e-05	1e-05	1e-05	1e-05	0.99996	Tumor
PT10606_Normal	1e-05	1.2e-05	1e-05	1e-05	0.999958	Normal
PT12703_Tumor	1e-05	0.000716	1e-05	1e-05	0.999254	Tumor
PT19032_Tumor	1e-05	0.001768	1e-05	1e-05	0.998202	Tumor
PT1798_Tumor	1e-05	0.002255	1e-05	1e-05	0.997715	Tumor
PT12703_Normal	1e-05	0.002409	1e-05	1e-05	0.997561	Normal
PT13268_Normal	1e-05	0.002466	1e-05	1e-05	0.997504	Normal
PT12394_Normal	1e-05	0.002948	1e-05	1e-05	0.997022	Normal
PT10606_Tumor	1e-05	0.003247	1e-05	1e-05	0.996723	Tumor
PT1737_Normal	1e-05	0.00402	1e-05	1e-05	0.99595	Normal
PT13268_Tumor	1e-05	0.004742	1e-05	1e-05	0.995228	Tumor
PT11498_Tumor	1e-05	0.005247	1e-05	1e-05	0.994723	Tumor
PT1737_Tumor	1e-05	0.005433	1e-05	1e-05	0.994537	Tumor
PT11764_Normal	1e-05	0.005644	1e-05	1e-05	0.994326	Normal
PT1455_Tumor	1e-05	0.006154	1e-05	1e-05	0.993816	Tumor
PT1648_Tumor	1e-05	0.007943	1e-05	1e-05	0.992027	Tumor
PT20211_Tumor	1e-05	0.008468	1e-05	1e-05	0.991502	Tumor
PT10585_Normal	1e-05	0.009204	1e-05	1e-05	0.990766	Normal
PT16089_Tumor	1e-05	0.010181	1e-05	1e-05	0.989789	Tumor
PT10605_Tumor	1e-05	0.010712	1e-05	1e-05	0.989258	Tumor
PT21121_Tumor	1e-05	0.010775	1e-05	1e-05	0.989195	Tumor
PT10605_Normal	1e-05	0.011382	1e-05	1e-05	0.988588	Normal
PT10436_Tumor	1e-05	0.011543	1e-05	1e-05	0.988427	Tumor
PT1455_Normal	1e-05	0.011569	1e-05	1e-05	0.988401	Normal
PT11008_Normal	1e-05	0.011887	1e-05	1e-05	0.988083	Normal
PT10590_Tumor	0.010368	0.002607	1e-05	1e-05	0.987005	Tumor
PT11019_Normal	1e-05	0.013197	1e-05	1e-05	0.986773	Normal
PT1798_Normal	1e-05	0.013618	1e-05	1e-05	0.986352	Normal
PT19032_Normal	1e-05	0.013872	1e-05	1e-05	0.986098	Normal
PT11630_Tumor	1e-05	0.014212	1e-05	1e-05	0.985758	Tumor
PT11710_Tumor	1e-05	1e-05	1e-05	0.015629	0.984341	Tumor
PT11008_Tumor	1e-05	0.01742	1e-05	1e-05	0.98255	Tumor
PT16089_Normal	1e-05	0.0175	1e-05	1e-05	0.98247	Normal
PT10264_Tumor	1e-05	0.017833	1e-05	1e-05	0.982137	Tumor
PT11397_Tumor	1e-05	1e-05	0.018516	1e-05	0.981454	Tumor
PT11498_Normal	1e-05	0.018521	1e-05	1e-05	0.981449	Normal
PT20211_Normal	1e-05	0.019253	1e-05	1e-05	0.980717	Normal
PT11710_Normal	1e-05	0.009107	0.011924	1e-05	0.978948	Normal
PT11019_Tumor	1e-05	0.021063	1e-05	1e-05	0.978907	Tumor
PT21121_Normal	1e-05	0.011553	1e-05	0.012008	0.976419	Normal
PT21272_Normal	1e-05	0.025916	1e-05	1e-05	0.974054	Normal
PT11630_Normal	0.004087	0.020817	1e-05	0.002876	0.97221	Normal
PT12898_Tumor	1e-05	0.028679	1e-05	1e-05	0.971291	Tumor
PT13914_Tumor	1e-05	0.018865	1e-05	0.017325	0.96379	Tumor
PT581_Tumor	1e-05	1e-05	1e-05	0.039474	0.960496	Tumor
PT1822_Tumor	0.023747	0.00204	1e-05	0.014047	0.960156	Tumor
PT11397_Normal	1e-05	1e-05	0.039898	1e-05	0.960072	Normal
PT10264_Normal	0.006934	0.033344	1e-05	1e-05	0.959702	Normal
PT12898_Normal	1e-05	0.01605	0.025063	1e-05	0.958867	Normal
PT10436_Normal	1e-05	0.045681	1e-05	1e-05	0.954289	Normal
PT14468_Normal	1e-05	0.0121	1e-05	0.034056	0.953824	Normal
PT11039_Normal	1e-05	0.019611	1e-05	0.02705	0.953318	Normal
PT21272_Tumor	1e-05	0.045109	1e-05	0.001925	0.952946	Tumor
PT20871_Tumor	0.015251	0.032051	1e-05	1e-05	0.952678	Tumor
PT10585_Tumor	1e-05	0.047768	1e-05	1e-05	0.952202	Tumor
PT12048_Tumor	0.028748	0.019149	1e-05	1e-05	0.952083	Tumor
PT12017_Tumor	1e-05	1e-05	0.043034	0.006483	0.950464	Tumor
PT11180_Tumor	1e-05	1e-05	0.027783	0.021741	0.950457	Tumor
PT17126_Normal	1e-05	0.017351	0.03263	6.9e-05	0.949941	Normal
PT16057_Normal	1e-05	0.05003	1e-05	1e-05	0.94994	Normal
PT1734_Tumor	1e-05	0.008741	0.023698	0.019826	0.947725	Tumor
PT10590_Normal	0.00784	0.036314	0.009067	0.000413	0.946366	Normal
PT994_Normal	0.004691	0.049408	1e-05	1e-05	0.945881	Normal
PT16057_Tumor	1e-05	0.055174	1e-05	1e-05	0.944796	Tumor
PT17126_Tumor	0.008615	0.015032	0.030896	0.000667	0.94479	Tumor
PT11180_Normal	0.019485	0.005333	0.011442	0.019165	0.944574	Normal
PT21045_Tumor	0.036722	0.018996	1e-05	0.000592	0.94368	Tumor
PT994_Tumor	0.01692	0.040495	1e-05	1e-05	0.942566	Tumor
PT15764_Normal	1e-05	1e-05	0.059183	1e-05	0.940787	Normal
PT1822_Normal	0.02507	1e-05	0.004533	0.030448	0.939939	Normal
PT11039_Tumor	1e-05	0.015495	0.0152	0.03109	0.938205	Tumor
PT21045_Normal	0.030745	0.02237	1e-05	0.009149	0.937725	Normal
PT10404_Normal	1e-05	0.01166	0.031766	0.019121	0.937443	Normal
PT10517_Normal	0.05136	0.011534	1e-05	1e-05	0.937086	Normal
PT25022_Tumor	0.027291	0.035767	1e-05	1e-05	0.936922	Tumor
PT581_Normal	1e-05	1e-05	1e-05	0.063216	0.936754	Normal
PT1413_Normal	1e-05	0.008001	0.01636	0.039407	0.936222	Normal
PT10517_Tumor	0.02972	0.00365	0.032186	1e-05	0.934435	Tumor
PT20871_Normal	1e-05	0.045979	0.020047	1e-05	0.933955	Normal
PT15764_Tumor	1e-05	1e-05	0.057615	0.009897	0.932467	Tumor
PT10864_Tumor	1e-05	0.016538	0.039837	0.012738	0.930877	Tumor
PT13914_Normal	1e-05	0.036992	1e-05	0.033279	0.929709	Normal
PT12048_Normal	0.066101	0.005023	1e-05	1e-05	0.928856	Normal
PT25022_Normal	0.042325	0.028872	1e-05	1e-05	0.928783	Normal
PT14468_Tumor	1e-05	0.013929	1e-05	0.057762	0.92829	Tumor
PT1413_Tumor	1e-05	0.012904	0.028535	0.030608	0.927943	Tumor
PT1545_Tumor	0.038711	1e-05	1e-05	0.033623	0.927646	Tumor
PT14659_Normal	0.01842	0.012082	1e-05	0.042141	0.927347	Normal
PT12017_Normal	1e-05	0.011622	0.040193	0.021099	0.927075	Normal
PT686_Tumor	0.058549	0.015848	1e-05	1e-05	0.925583	Tumor
PT1734_Normal	1e-05	0.007881	0.026826	0.042184	0.923099	Normal
PT19309_Tumor	0.027123	0.022605	0.001864	0.027491	0.920916	Tumor
PT13872_Tumor	0.051685	0.010574	0.01695	1e-05	0.920781	Tumor
PT1545_Normal	0.050841	1e-05	0.004253	0.024841	0.920054	Normal
PT14659_Tumor	0.031555	0.022008	1e-05	0.026506	0.919921	Tumor
PT648_Tumor	1e-05	1e-05	0.04543	0.034789	0.919761	Tumor
PT10404_Tumor	1e-05	0.002669	1e-05	0.078394	0.918917	Tumor
PT648_Normal	1e-05	1e-05	0.02363	0.057645	0.918706	Normal
PT12685_Normal	0.046627	0.031909	1e-05	0.003957	0.917497	Normal
PT15713_Tumor	0.034539	0.047322	1e-05	0.001349	0.91678	Tumor
PT12564_Tumor	1e-05	0.045289	0.007366	0.031342	0.915993	Tumor
PT11587_Normal	0.026522	0.004992	0.013391	0.039804	0.915291	Normal
PT19309_Normal	0.043098	0.041768	1e-05	1e-05	0.915114	Normal
PT11587_Tumor	0.03643	0.004598	0.006646	0.038881	0.913444	Tumor
PT12819_Tumor	0.055245	0.031706	1e-05	1e-05	0.91303	Tumor
PT17763_Tumor	0.003817	0.020044	0.06324	1e-05	0.912889	Tumor
PT11675_Normal	1e-05	0.007433	0.081077	1e-05	0.91147	Normal
PT11675_Tumor	0.009301	0.010913	0.061452	0.006969	0.911366	Tumor
PT12393_Normal	0.017773	0.053382	0.017553	1e-05	0.911282	Normal
PT15538_Normal	1e-05	1e-05	0.088813	1e-05	0.911157	Normal
PT13046_Normal	0.028309	0.022162	0.020993	0.018449	0.910086	Normal
PT15538_Tumor	1e-05	1e-05	0.08994	1e-05	0.91003	Tumor
PT12405_Tumor	1e-05	0.013275	0.076886	1e-05	0.909819	Tumor
PT10464_Tumor	0.009669	0.01168	0.051238	0.018328	0.909085	Tumor
PT10464_Normal	0.027363	0.004791	0.029232	0.029978	0.908635	Normal
PT12405_Normal	0.010421	0.027983	0.054067	1e-05	0.907518	Normal
PT1513_Tumor	0.056264	0.012061	0.000226	0.024686	0.906763	Tumor
PT10622_Normal	0.007664	0.007409	0.016012	0.06299	0.905923	Normal
PT1513_Normal	0.050263	0.016219	1e-05	0.028323	0.905185	Normal
PT17763_Normal	0.009522	1e-05	0.078379	0.007517	0.904573	Normal
PT1563_Normal	0.069167	0.012778	1e-05	0.016344	0.901701	Normal
PT10864_Normal	1e-05	0.02025	0.079753	1e-05	0.899977	Normal
PT686_Normal	0.085638	0.014439	1e-05	1e-05	0.899903	Normal
PT13146_Tumor	0.050493	0.029942	0.019975	1e-05	0.899579	Tumor
PT10296_Tumor	0.025367	0.00374	0.034722	0.037804	0.898367	Tumor
PT12393_Tumor	0.034265	0.063888	1e-05	0.003913	0.897924	Tumor
PT12685_Tumor	0.051825	0.050905	1e-05	1e-05	0.897249	Tumor
PT12411_Normal	0.065635	0.022209	0.015121	1e-05	0.897025	Normal
PT1563_Tumor	0.07377	0.001526	0.002678	0.025509	0.896517	Tumor
PT10413_Normal	0.037389	1e-05	0.054185	0.015571	0.892846	Normal
PT14785_Tumor	0.024066	0.021247	1e-05	0.063151	0.891526	Tumor
PT10296_Normal	0.049033	0.0256	0.009255	0.025333	0.890778	Normal
PT15767_Tumor	0.036137	0.022868	1e-05	0.050496	0.89049	Tumor
PT1468_Normal	0.049049	1e-05	0.004138	0.056685	0.890119	Normal
PT14785_Normal	0.023178	0.006671	1e-05	0.080241	0.8899	Normal
PT1468_Tumor	0.05806	1e-05	1e-05	0.052833	0.889087	Tumor
PT24821_Normal	0.032455	5.8e-05	0.031269	0.047421	0.888798	Normal
PT13146_Normal	0.036993	0.026746	0.048963	1e-05	0.887288	Normal
PT24821_Tumor	0.076432	0.026941	0.010288	1e-05	0.88633	Tumor
PT12411_Tumor	0.074328	0.042115	1e-05	1e-05	0.883537	Tumor
PT10622_Tumor	0.030972	0.009539	0.008299	0.0678	0.883391	Tumor
PT1477_Tumor	0.087809	0.018165	0.011791	1e-05	0.882225	Tumor
PT11950_Normal	0.063159	0.010812	0.02201	0.022042	0.881977	Normal
PT10152_Normal	0.047832	0.022973	0.049002	1e-05	0.880183	Normal
PT11950_Tumor	0.031642	0.011837	0.031345	0.045026	0.880152	Tumor
PT10413_Tumor	0.044409	0.018158	0.057291	1e-05	0.880132	Tumor
PT13872_Normal	0.080345	0.019692	0.013881	0.007886	0.878197	Normal
PT12819_Normal	0.092887	0.030013	1e-05	1e-05	0.87708	Normal
PT12718_Tumor	0.080239	0.001518	0.014313	0.027736	0.876194	Tumor
PT11006_Tumor	0.080914	0.00284	1e-05	0.040813	0.875423	Tumor
PT12718_Normal	0.093727	1e-05	0.031111	1e-05	0.875142	Normal
PT15713_Normal	0.00106	0.040521	0.033471	0.051011	0.873936	Normal
PT15767_Normal	0.020396	0.037196	1e-05	0.068851	0.873547	Normal
PT10152_Tumor	0.076548	0.025504	0.026105	1e-05	0.871833	Tumor
PT1362_Tumor	0.096173	0.005015	1e-05	0.034716	0.864086	Tumor
PT10575_Normal	0.039943	0.071824	1e-05	0.025143	0.863079	Normal
PT13046_Tumor	0.046014	0.036073	0.019647	0.038131	0.860135	Tumor
PT10575_Tumor	0.061265	0.049131	1e-05	0.029822	0.859773	Tumor
PT12564_Normal	0.039373	0.036851	1e-05	0.067512	0.856254	Normal
PT1219_Tumor	0.110028	0.004194	0.022719	0.007358	0.8557	Tumor
PT14846_Tumor	0.076596	0.020894	1e-05	0.050334	0.852166	Tumor
PT11006_Normal	0.080546	0.014575	0.017884	0.03612	0.850875	Normal
PT18650_Tumor	0.045516	0.018237	0.020234	0.067583	0.848431	Tumor
PT1219_Normal	0.141193	0.001746	0.008918	1e-05	0.848133	Normal
PT1770_Tumor	0.095581	0.020564	1e-05	0.035732	0.848114	Tumor
PT13063_Normal	0.09505	1e-05	0.005168	0.055664	0.844108	Normal
PT1477_Normal	0.120253	0.029079	1e-05	0.007111	0.843546	Normal
PT1362_Normal	0.092297	0.010985	1e-05	0.054728	0.84198	Normal
PT13620_Tumor	0.113863	0.032526	0.007605	0.004862	0.841144	Tumor
PT15213_Tumor	0.065977	0.017921	0.061368	0.014942	0.839791	Tumor
PT23440_Tumor	0.02232	0.009566	0.129274	1e-05	0.83883	Tumor
PT10777_Tumor	0.076016	0.054339	1e-05	0.032235	0.837401	Tumor
PT15213_Normal	0.065904	0.015028	0.065261	0.018847	0.834959	Normal
PT13620_Normal	0.128906	0.036289	1e-05	1e-05	0.834785	Normal
PT1770_Normal	0.098696	0.018641	0.008613	0.039445	0.834605	Normal
PT10403_Tumor	0.054333	0.014097	0.073843	0.023868	0.833859	Tumor
PT23440_Normal	0.067162	1e-05	0.099405	1e-05	0.833413	Normal
PT13063_Tumor	0.097207	1e-05	0.022387	0.049034	0.831362	Tumor
PT18023_Tumor	0.054905	1e-05	0.114435	1e-05	0.83064	Tumor
PT12929_Tumor	0.131241	1e-05	0.038113	1e-05	0.830627	Tumor
PT10777_Normal	0.052531	0.087161	1e-05	0.030571	0.829728	Normal
PT12929_Normal	0.161479	0.008155	1e-05	0.000909	0.829447	Normal
PT18023_Normal	0.031634	0.013837	0.125888	1e-05	0.82863	Normal
PT10403_Normal	0.09576	0.041942	0.026286	0.009294	0.826717	Normal
PT18650_Normal	0.039942	1e-05	0.052085	0.090372	0.817592	Normal
PT24916_Tumor	0.063939	0.042455	0.076649	1e-05	0.816947	Tumor
PT10097_Tumor	0.105988	0.082023	1e-05	1e-05	0.811969	Tumor
PT18687_Normal	0.094298	0.025413	0.041131	0.027298	0.81186	Normal
PT21203_Tumor	0.150205	1e-05	0.038186	1e-05	0.811589	Tumor
PT10097_Normal	0.116994	0.066294	0.007868	1e-05	0.808835	Normal
PT10269_Tumor	0.10032	0.047809	0.033686	0.011664	0.806521	Tumor
PT17204_Normal	0.159445	0.023902	1e-05	0.01119	0.805453	Normal
PT13908_Tumor	0.156685	0.015978	1e-05	0.02352	0.803807	Tumor
PT10269_Normal	0.114532	0.038319	0.045034	1e-05	0.802105	Normal
PT10484_Tumor	0.162867	0.0293	0.002609	0.004092	0.801131	Tumor
PT14846_Normal	0.096759	0.030565	1e-05	0.072357	0.800308	Normal
PT13908_Normal	0.135986	0.01789	1e-05	0.046335	0.799779	Normal
PT17204_Tumor	0.159133	0.02945	0.015125	1e-05	0.796282	Tumor
PT10484_Normal	0.166517	0.02111	0.00846	0.007747	0.796166	Normal
PT21244_Normal	0.108235	0.036457	0.056814	0.003172	0.795322	Normal
PT24916_Normal	0.080497	0.026498	0.05379	0.044816	0.794399	Normal
PT12761_Tumor	0.173453	0.024209	1e-05	0.012281	0.790047	Tumor
PT11807_Normal	0.147222	0.049259	1e-05	0.014947	0.788563	Normal
PT17404_Tumor	0.04805	0.006611	0.129815	0.034457	0.781068	Tumor
PT15519_Tumor	0.059417	0.05309	1e-05	0.106479	0.781005	Tumor
PT15519_Normal	0.114748	0.02885	1e-05	0.075542	0.78085	Normal
PT12761_Normal	0.129511	0.043467	0.030011	0.019082	0.777929	Normal
PT17404_Normal	0.079778	0.024198	0.087093	0.031083	0.777848	Normal
PT1799_Tumor	0.166404	1e-05	1e-05	0.056943	0.776634	Tumor
PT21244_Tumor	0.099179	0.037826	0.07661	0.010068	0.776317	Tumor
PT11807_Tumor	0.110665	0.069512	1e-05	0.0465	0.773313	Tumor
PT21203_Normal	0.178003	0.015153	0.034324	1e-05	0.77251	Normal
PT1799_Normal	0.179757	1e-05	0.004523	0.043425	0.772285	Normal
PT11541_Normal	0.155098	0.007536	0.018285	0.075998	0.743083	Normal
PT11541_Tumor	0.154738	0.006114	0.022172	0.078526	0.73845	Tumor
PT1821_Tumor	0.195928	0.074885	1e-05	1e-05	0.729167	Tumor
PT14905_Tumor	0.172206	0.049165	0.047213	0.002459	0.728957	Tumor
PT1821_Normal	0.181785	0.089997	1e-05	1e-05	0.728199	Normal
PT19931_Tumor	0.184971	0.021261	1e-05	0.066085	0.727673	Tumor
PT1024_Tumor	0.229546	0.044621	0.000925	1e-05	0.724898	Tumor
PT19931_Normal	0.226825	1e-05	0.01755	0.036161	0.719455	Normal
PT23855_Tumor	0.239385	0.021485	0.020486	1e-05	0.718633	Tumor
PT14905_Normal	0.196105	0.048215	0.041592	1e-05	0.714079	Normal
PT1024_Normal	0.260194	0.03401	1e-05	1e-05	0.705776	Normal
PT23855_Normal	0.19482	0.017787	0.095229	1e-05	0.692155	Normal
PT12189_Tumor	0.271301	1e-05	1e-05	0.036978	0.691701	Tumor
PT12189_Normal	0.233892	1e-05	0.043925	0.04543	0.676743	Normal
PT18687_Tumor	0.196487	0.024639	0.051957	0.050628	0.676289	Tumor
PT24318_Normal	0.271681	0.010647	0.054421	1e-05	0.663241	Normal
PT1664_Tumor	0.236978	0.019146	1e-05	0.088509	0.655356	Tumor
PT24318_Tumor	0.296932	0.032349	0.020484	1e-05	0.650226	Tumor
PT17438_Tumor	0.199914	0.054122	0.03022	0.082901	0.632843	Tumor
PT1835_Tumor	0.318345	0.00255	1e-05	0.057756	0.621339	Tumor
PT1835_Normal	0.332346	0.012867	1e-05	0.034272	0.620505	Normal
PT17438_Normal	0.25275	0.09497	1e-05	0.045554	0.606715	Normal
PT1664_Normal	0.261883	0.015518	0.00738	0.115517	0.599702	Normal
PT25133_Normal	0.547509	0.002244	1e-05	1e-05	0.450227	Normal
PT25133_Tumor	0.540615	0.024275	1e-05	1e-05	0.43509	Tumor
PT23255_Normal	0.811525	1e-05	0.084711	1e-05	0.103745	Normal
PT10146_Tumor	0.646896	1e-05	1e-05	0.269809	0.083275	Tumor
PT23255_Tumor	0.781775	1e-05	0.106039	0.032099	0.080077	Tumor
PT10146_Normal	0.798495	1e-05	1e-05	0.167766	0.033719	Normal
