# Supplementary material for: Recurrent PTPRT/JAK2 mutations in lung adenocarcinoma among African Americans
Source: Nat Commun. 2019 Dec 16;10:5735. doi: 10.1038/s41467-019-13732-y (PMC6915783; doi:10.1038/s41467-019-13732-y)
Supplement: Supplementary file 5 — Supplementary Data 2 [file 41467_2019_13732_MOESM5_ESM.xlsx]

## Sheet: Sheet1
Supplementary Data 2: List of genes included in targeted sequencing platform
Exome	Whole Gene
ABL1	CDKN2A
ABL2	PTEN
ACN9	SDHA
ACTA2	SDHC
ACTC1	TP53
ACVR1	VHL
ACVR1B
ACVR2A
ACVRL1
ADAMTS20
AFF1
AFF3
AKAP9
AKT1
AKT2
AKT3
ALK
AMER1
APC
APEX1
APOB
AR
ARAF
ARFRP1
ARID1A
ARID1B
ARID2
ARNT
ASXL1
ATF1
ATM
ATR
ATRX
AURKA
AURKB
AURKC
AXIN1
AXIN2
AXL
BAI3
BAP1
BARD1
BCL10
BCL11A
BCL11B
BCL2
BCL2L1
BCL2L2
BCL3
BCL6
BCL9
BCOR
BCORL1
BCR
BIRC2
BIRC3
BIRC5
BLM
BLNK
BMPR1A
BRAF
BRCA1
BRCA2
BRD3
BRIP1
BTK
BUB1B
C11ORF30
CACNA1S
CALR
CARD11
CASC5
CBFB
CBL
CCND1
CCND2
CCND3
CCNE1
CD274
CD44
CD79A
CD79B
CDC73
CDH1
CDH11
CDH2
CDH20
CDH5
CDK12
CDK4
CDK6
CDK8
CDKN1B
CDKN2A
CDKN2B
CDKN2C
CEBPA
CHEK1
CHEK2
CIC
CKS1B
CMPK1
COL1A1
COL3A1
CRBN
CREB1
CREBBP
CRKL
CRLF2
CRLF2
CRTC1
CSF1R
CSMD3
CSNK2A1
CTCF
CTNNA1
CTNNB1
CUL2
CUL3
CYLD
CYP2C19
CYP2D6
DAXX
DCC
DDB2
DDIT3
DDR2
DEK
DICER1
DNMT3A
DOT1L
DPYD
DSC2
DSG2
DSP
DST
EGFR
EML4
EP300
EP400
EPHA3
EPHA5
EPHA6
EPHA7
EPHB1
EPHB4
EPHB6
ERBB2
ERBB3
ERBB4
ERCC1
ERCC2
ERCC3
ERCC4
ERCC5
ERG
ESR1
ETS1
ETV1
ETV4
ETV5
EWSR1
EXT1
EXT2
EZH2
FAM46C
FANCA
FANCB
FANCC
FANCD2
FANCE
FANCF
FANCG
FANCI
FANCL
FANCM
FAS
FBN1
FBXO11
FBXW7
FGF10
FGF14
FGF19
FGF23
FGF3
FGF4
FGF6
FGFR1
FGFR2
FGFR3
FGFR4
FH
FLCN
FLI1
FLT1
FLT3
FLT4
FN1
FNIP1
FNIP2
FOXL2
FOXO1
FOXO3
FOXP1
FOXP4
FZR1
G6PD
GAS6
GATA1
GATA2
GATA3
GDNF
GID4
GLA
GNA11
GNA13
GNAQ
GNAS
GPC3
GPR124
GRIN2A
GRM8
GSK3B
GTF2I
GUCY1A2
H3F3A
H3F3B
HCAR1
HGF
HIF1A
HIST1H3B
HLF
HNF1A
HOOK3
HOXA3
HRAS
HSP90AA1
HSP90AB1
ICK
IDH1
IDH2
IFITM1
IFITM3
IGF1R
IGF2
IGF2R
IKBKB
IKBKE
IKZF1
IL2
IL21R
IL6
IL6ST
IL7R
ING4
INHBA
IRF4
IRS2
ITGA10
ITGA9
ITGB2
ITGB3
JAK1
JAK2
JAK3
JUN
KAT6A
KAT6B
KCNH2
KCNJ5
KCNQ1
KDM5A
KDM5C
KDM6A
KDR
KEAP1
KIF1B
KIT
KLF6
KLHL6
KMT2A
KMT2B
KMT2C
KNSTRN
KRAS
LAMP1
LCK
LDLR
LIFR
LMNA
LPHN3
LPP
LRP1B
LTF
LTK
MAF
MAFB
MAGEA1
MAGI1
MAGOH
MALT1
MAML1
MAML2
MAP2K1
MAP2K2
MAP2K4
MAP3K1
MAP3K7
MAPK1
MAPK8
MARK1
MARK4
MAX
MBD1
MBIP
MCL1
MDM2
MDM4
MED12
MEF2B
MEN1
MET
MGMT
MITF
MLH1
MLLT10
MMP2
MN1
MPL
MRE11A
MSH2
MSH6
MTOR
MTR
MTRR
MUC1
MUTYH
MYB
MYBPC3
MYC
MYCL
MYCN
MYD88
MYH11
MYH7
MYH9
MYL2
MYL3
MYLK
NBN
NCOA1
NCOA2
NCOA3
NCOA4
NF1
NF2
NFE2L2
NFKB1
NFKB2
NFKBIA
NIN
NKX2-1
NLRP1
NOTCH1
NOTCH2
NOTCH3
NOTCH4
NPM1
NRAS
NSD1
NTRK1
NTRK2
NTRK3
NUMA1
NUP214
NUP93
NUP98
PAK3
PALB2
PARP1
PAX3
PAX5
PAX7
PAX8
PBRM1
PBX1
PCSK9
PDE4DIP
PDGFB
PDGFRA
PDGFRB
PDK1
PER1
PGAP3
PGR
PHOX2B
PIK3C2B
PIK3CA
PIK3CB
PIK3CD
PIK3CG
PIK3R1
PIK3R2
PIM1
PKHD1
PKP2
PLAG1
PLCG1
PLEKHG5
PML
PMS1
PMS2
PNP
POLD1
POLE
POLH
POT1
POU5F1
PPARG
PPP2R1A
PRDM1
PRKAG2
PRKAR1A
PRKDC
PRSS1
PSIP1
PTCH1
PTEN
PTGS2
PTPN11
PTPRD
PTPRT
RAC1
RAD50
RAD51
RAD51C
RAF1
RALGDS
RARA
RB1
RECQL4
REL
RET
RHEB
RHOA
RHOH
RICTOR
RNASEL
RNF2
RNF213
RNF43
ROS1
RPS6KA2
RPS6KB1
RPTOR
RRM1
RUNX1
RUNX1T1
RYR1
RYR2
SAMD9
SBDS
SCN5A
SDHA
SDHAF1
SDHAF2
SDHB
SDHC
SDHD
2015-09-09
SETD2
SF3B1
SGK1
SH2B3
SH2D1A
SIRT1
SMAD2
SMAD3
SMAD4
SMARCA4
SMARCB1
SMO
SMUG1
SOCS1
SOX10
SOX11
SOX2
SPEN
SPOP
SRC
SRSF2
SSX1
STAG1
STAG2
STAT3
STAT4
STK11
STK36
SUFU
SYK
SYNE1
TAF1
TAF1L
TAL1
TBX22
TCEB1
TCEB2
TCF12
TCF3
TCF7L1
TCF7L2
TCL1A
TERT
TET1
TET2
TFE3
TGFBR1
TGFBR2
TGM7
THBS1
TIAF1
TIMP3
TLR4
TLX1
TMEM127
TMEM43
TNFAIP3
TNFRSF14
TNK2
TNNI3
TNNT2
TOP1
TP53
TPM1
TPR
TRAF7
TRIM24
TRIM33
TRIP11
TRRAP
TSC1
TSC2
TSHR
U2AF1
UBA1
UBR5
UGT1A1
USP9X
VHL
WAS
WHSC1
WISP3
WRN
WT1
XPA
XPC
XPO1
XRCC1
XRCC2
ZNF217
ZNF384
ZNF521
ZNF703
ZRSR2
