# Supplementary material for: Recurrent PTPRT/JAK2 mutations in lung adenocarcinoma among African Americans
Source: Nat Commun. 2019 Dec 16;10:5735. doi: 10.1038/s41467-019-13732-y (PMC6915783; doi:10.1038/s41467-019-13732-y)
Supplement: Supplementary file 6 — Supplementary Data 3 [file 41467_2019_13732_MOESM6_ESM.xlsx]

## Sheet: Sheet1
Supplementary Data 3: List of genes with no somatic mutations among 129 tumor/normal pairs
Filter 1	Filter 2
ACTA2	ACTA2
APEX1	APEX1
ARFRP1	ARFRP1
BAP1	BAP1
BCL10	BCL10
BCL6	BCL6
C11ORF30	C11ORF30
CCND3	CCND3
CDK4	CDK4
CDKN2B	CDKN2B
CDKN2C	CDKN2C
CEBPA	CEBPA
CKS1B	CKS1B
CRBN	CRBN
CRKL	CRKL
CRLF2	CRLF2
DAXX	DAXX
DDIT3	DDIT3
ERCC1	ERCC1
ETV4	ETV4
FAM46C	FAM46C
FGF19	FGF19
FOXO3	FOXO3
GLA	GLA
H3F3A	H3F3A
H3F3B	H3F3B
HCAR1	HCAR1
HIST1H3B	HIST1H3B
HNF1A	HNF1A
HRAS	HRAS
JUN	JUN
KLF6	KLF6
KMT2B	KMT2B
LAMP1	LAMP1
MAX	MAX
MBIP	MBIP
MUC1	MUC1
MYD88	MYD88
NFKBIA	NFKBIA
NKX2-1	NKX2-1
NOTCH4	NOTCH4
NPM1	NPM1
PGAP3	PGAP3
PNP	PNP
POLH	POLH
POU5F1	POU5F1
RHEB	RHEB
RHOA	RHOA
RHOH	RHOH
SDHAF1	SDHAF1
SDHAF2	SDHAF2
SDHD	SDHD
SH2D1A	SH2D1A
SMAD3	SMAD3
SMUG1	SMUG1
SOCS1	SOCS1
SOX2	SOX2
SRSF2	SRSF2
TCEB2	TCEB2
TCF3	TCF3
TIMP3	TIMP3
TLX1	TLX1
TMEM127	TMEM127
TNFRSF14	TNFRSF14
TNNI3	TNNI3
TPM1	TPM1
WISP3	WISP3
