# Supplementary material for: Recurrent PTPRT/JAK2 mutations in lung adenocarcinoma among African Americans
Source: Nat Commun. 2019 Dec 16;10:5735. doi: 10.1038/s41467-019-13732-y (PMC6915783; doi:10.1038/s41467-019-13732-y)
Supplement: Supplementary file 9 — Supplementary Data 6 [file 41467_2019_13732_MOESM9_ESM.xlsx]

## Sheet: Sheet1
Supplementary Data 6: Summary of mutational signature analysis
Sample Name	Signature.4	Signature.3	Signature.24	Signature.13	Signature.18	Signature.2	Signature.16	Signature.20	Signature.7	Signature.29	Signature.1	Signature.22	Signature.12	Signature.10	Signature.6	Signature.8	Signature.21	Signature.14	Signature.27	Signature.15	Signature.30	Signature.26	Signature.17	Signature.19	Signature.9	Signature.23	Signature.25	Signature.11	Signature.28	Signature.5
PT12189	6.76652	0	4.19539	0	2.39048	0	0	0	1.90917	0	0	2.80894	0	0	0	0	0	0	0	0	0	0	0	0	0	0	0	0	0	0
PT15213	4.90771	0	0	0	0	1.20183	0	0.37647	0	0	0	0	0	0	0	0	0	0.793159	0	0	0	0	0	0	0	0	0	2.51926	0	0
PT18650	3.44373	0	2.16573	0	0	2.58454	0	0	0	0	0	7.31388	0	0.932174	0	0	4.98906	0	0	0.979738	2.35532	0	0	0	0	0	0	0	0	0
PT12281	23.4066	7.86947	1.87203	1.73014	0	0	0	0	2.14585	0	0	0.140079	0	0	0	0	0	0.934398	0	0	0	0	0	0	0	0	0	0	0	0
PT13063	10.8667	0	0	0	0	0	0	7.54642	0	0	0	0	0	0	0	0	1.33606	0	0	0	0	0	0.6223	0	0	0	0	0	3.89024	0
PT13146	19.647	0	0.565164	2.39701	1.29593	3.69117	0	0	0	3.68482	0	4.20844	0	0	0	0	0	0	0	0	0	0	0.14187	0	0	7.0822	0	0	0.309973	0
PT15538	34.5347	2.9889	0	0	0	4.22777	0	0	0	29.5674	0	5.28406	0.129167	0	0	0	0	0	0	0	0.0879471	0	4.50705	0	0	0.560049	0	4.43118	0	0
PT19931	0	0	5.34347	12.5516	0	4.17821	0	2.65634	0	0.910103	9.2226	1.37573	0	0	0.787394	0	0	0	0	0	8.77602	0	0.277798	0	0	0	0	0	0	0
PT20211	0.664879	0	0	0.368472	0	5.82546	0	0	0	6.4114	0	2.29305	0	0.788403	0	0	0	0	0	0	0	0	0	0	1.19854	4.36816	0	0	0	0
PT21203	0	0	0	0.854531	0	0.531601	13.0141	0	1.13202	0	0.833468	2.31523	0	2.21278	0	0	0	0	0	1.01028	0	0	0	0	0	0	0	0	0	0
PT12696	8.61727	0	0	0	0	0.585711	0	0	0	0	0	2.84273	0	0	0	0	4.01632	0	0	0	0	0.607746	0	0	0	0	1.24123	0	0.0257183	0
PT13620	4.00699	4.35835	1.37195	5.05212	0	5.79525	0	0	0.511262	0	0	0	0	0	0	0	0	0	2.18147	0	0	0	0.426417	0.44478	0	0	0	0	0	0
PT14468	41.2783	0	0	0.761355	10.7462	0	0	4.0968	0	0	0	0	2.74824	0	0	0	0	0	0	0	0	0.649066	0	0	0	0	0	0	0	0
PT14659	17.1056	0	0	0	0	2.2205	0	0	0	0	0	0	0	0.285184	0	0	0	0	0	1.49416	0	0	0	0	0	0	0	0	0	0
PT18687	3.47275	0	0	0	0	7.47611	0	0	0	4.57006	0	4.11878	0	0.13246	0	0.519479	2.33676	1.69577	1.6283	0	0	0	0.00349348	0	0	0	2.16464	0	0	0
PT19032	0	0	0.607049	0	0	0	17.3442	0	0	4.39223	0	0	0	0	1.71677	0	0	1.56691	0	0	0	0	0	0	0	0	0	0	0	0
PT20871	10.2156	10.5379	0	0.903768	0.262404	0	0	1.51305	0	0	0	0	0	0.379769	0.80179	0	0	0	0	0	0	0	0	0.631581	0	0	0	0	0	0
PT21121	347.496	0	0	5.18394	0	4.84782	0	12.7035	10.148	0	0	0	0	0	12.0074	0	3.21568	0	3.69538	0	0	0	0	0	0	0	0	0	0	0
PT21244	0	0	0	0	0	0	3.28245	0	0	0	1.11515	0	0	0	0.210239	0	0	0	0	0	0	0	0	0	0	0	0	0	0	0
PT21272	0	0.996282	0	0	6.90594	0	3.45762	0	0	0	0	0	0	0	0	0	0	0	0	0	0	0	0	0	0	0	0	0	0	0
PT23255	8.62031	11.2319	3.26329	0.564779	4.43459	4.22694	0	0	0	0	3.77013	0	0	0	0	0	0	0	0.131916	0.313577	0	0	0	0	0	0	0	0	0	0
PT23440	0	3.28016	0.0125705	0.912059	0	0	0	0	0	0	0	0	0	0	3.60431	2.54133	2.1473	0	0	0	0.0128798	0	0	0	0	0	0.450736	0	0	0
PT24318	32.2689	0	18.848	3.50539	12.775	2.93002	13.0572	0	0	0	0	0	0	0	0	2.91323	0	0	1.06976	0	0	0	0	0	0	0	0	0	0	0
PT24821	25.2934	0	2.22757	0	0	0.721598	0	4.68875	0	0	0	0.805028	0.529757	0	0	0	3.57801	0	1.14019	0	0	0	0	0	0	0.549676	0	0	0	0
PT25022	0	0	6.56117	0	0	0	0	0	0	0	0	0	0	0	0	0	0.0391697	0	1.96434	0.00671589	0.0897421	0	0	0	0	1.21746	0	0	0	0
PT25133	0	0	0.663152	0	1.16707	0	0	0	0	0	0	0	0	0	0	0	0	0	0	0	0	0	0	0	0	0	0	0	0	0
PT10097	9.59824	9.93699	11.8175	0.571428	0	0	0	0	3.13915	0	0	0.2918	0	0	0	0	3.06024	0	0.820386	0	0.429968	0	0	0	0	0	0	0	0	0
PT10146	0	0	3.29725	0	29.4501	0	0	0	0.622058	0	0	0	0	0	0	0	0	0	0.428763	0	0	0	0	0	0	0	0	0	1.76053	0
PT10152	34.8447	0	0	1.78304	9.49807	1.72015	0	2.15298	0	0	0	0	4.00023	0	0	0	0.249162	0	2.57762	0	0	0	1.60298	0	0	1.70941	0	0	0	0
PT1024	0.220975	10.0959	0.78827	0	0	0	0	0	1.56389	0	3.37607	0.122464	0	0.121426	0	0	0	0	0	0	0	0	0.0736809	0	0	0	0	0	0	0
PT10264	0	0	0.185174	0	0.0102785	0	0	0	0	0.0446841	0	0.620349	0	0.0220047	0	0	0	0	0	0	0	0	0	0	0	0	0	0	2.64549	0
PT10269	33.1514	0	4.78654	0	0	3.45584	0	0.859916	0	0	0	0	0	0	0	1.27594	1.35469	3.04684	0	0	0	0	1.76412	0	0	0	0	0	0	0
PT10296	0	0	2.69324	0	0	1.60643	1.81109	0	2.13593	1.22348	0.435176	0	0	0	0	6.09199	0	0	0.387027	0.726108	0	2.00616	0	0	0	0	0	0	0	0
PT10403	54.2426	3.65965	0	1.17005	0	4.29843	0	4.95241	0	0	0	0	0	0	0	0	0	1.73748	0.225224	0	0	0	0	1.60052	8.903	0	9.11977	0	0	0
PT10404	5.34264	0	0	2.99564	0	0	0	0	0	7.39643	3.51202	0	0	0	0	0	0	0	2.5997	0	4.55557	0	0	0	0	0	0.397574	0	0	0
PT10436	6.93581	0	6.86808	5.4292	0.233736	9.30782	0	0.40849	0	4.75559	0.695526	0	2.90633	5.48316	0	0	0	0	0	0	0	0	0.772934	0	0	0	0	0	0	0
PT10464	3.40661	2.77614	0	7.5634	0	5.92566	2.78329	0.0766488	0	0	1.31401	2.98283	0	4.08819	0	0	0	0	0	0	0	0	0	0	0	0	0	0	0	0
PT10484	8.60171	0	6.39825	1.61893	1.03417	0.139311	0	1.14817	0	0	0	6.94964	0	0	0	1.88436	4.79326	0.906708	0	0	0	0	0	3.84996	0	0	0	0	2.25133	0
PT10517	3.00969	0	0	0	0	0	0	0	0	0.288756	0	0	0	0	0	0	0	0	0	0	0	0	0	0	0	0	0	0	0	0
PT10590	10.3915	0	1.58884	0	0.199615	0	7.41431	2.55075	1.79323	0	1.52092	0	2.19298	0	3.75115	0	0	0	0	2.68545	0	11.6617	0	0	0	0	0	0.500309	0	0
PT10605	21.4589	9.67234	0	0.979215	0	0.126909	0	0	1.9217	0	0.300178	4.22974	0	1.39174	0	0.590861	0	0	0	0	6.0506	0	2.08279	0	0	0	0	0	0	0
PT10606	0	0	0	0	0	0	0	0	0	0	2.76075	0	0	0	0	0	0	0	0	0	0	0	0	0	0	0	0	0	0	0
PT10622	62.1559	0	11.8292	9.66001	5.78423	8.33638	6.30462	9.73274	0	6.91487	0	0	0	2.49698	0	0	0	1.31108	0	0	0	0	0	0	3.2432	2.78919	0	0	0	0
PT10777	10.8916	8.49658	0	1.84118	6.60373	0	12.9453	2.85903	9.49347	0	3.1296	0	1.08629	1.22254	0	2.64827	0	0	0	0	0	0	0	0	0	0	0	0	0	0
PT10864	20.6396	3.96259	5.66591	0	0	0	0	0	0	0	0.195703	0	0	0	3.62413	0	0	0	0	0.969819	0	0	0	0	0	0	0	3.33438	0	0
PT11006	0	0	0	2.5579	4.06957	0	0	0	0	0	8.03762	0.132082	0	0	0	0.853818	0	0	0	0	0	0	0	0	0	0	0	0	0	0
PT11008	6.64539	0	0	0	0	1.46994	9.83686	0	2.00348	0	0	0	0	2.09002	0	0	0	0	0	0	0	0	0	0	0	0	0	0	0	0
PT11019	0	0	0	0	0	0	0	0	0	0	10.7026	0.465706	0	0	0	0	0	0	0	3.97333	0	0	2.88578	0	0	0	0	0	0	0
PT11039	0	0	0	1.3414	0	0	0	0	0	0	0	0	0	0	0	0	0	0	0	0	0	0	0	0	0	0	0	0	0	0
PT11118	0	0	0	1.08167	0	0	0	0	1.17245	0	0	1.73121	0	0	3.33488	16.3512	0.118171	0	0	0	0	0	0	0	0	0	0	0	0	0
PT11180	0	0	0	0	1.0777	0.63245	0	4.11013	0	1.71024	0	0	0.257325	0	0	0	0	0	0	0	0	0	0	0	0.373333	0	0	0	0	0
PT11397	13.2666	0	0	0.144682	0	0.809601	0	0	1.83088	0	0	0	0.723103	0	0	0	0	0	2.68296	0	0	0	0.67169	0	0	0	0	0	0	0
PT11498	12.8986	0	0	1.339	0	2.40439	0	0	0	0	0.771371	0	4.31971	0	0	0	0	0	0	0	1.73231	0	0.13189	0	0.516406	0	0	0	0	0
PT11541	13.4192	0	3.57964	1.27027	0	0.236712	0	7.90271	1.04314	0	0	0	0	0	0	0	0	6.81893	0	0	0	0	0	0	0	0	0	0	0	0
PT11587	47.7706	0	0	4.51089	0	0.118882	0	10.7441	0	0	0	0	0	0	0	0.260239	0	4.93693	0	0	0	0	0.295558	0	0	0	0	0	0	0
PT11630	0	0	2.45159	7.69318	0	1.3493	0	4.661	3.49486	0	0.857944	3.78967	0	4.71707	0	0	0.552676	0	0	0	0	0	0	0	0	0	0	0	0	0
PT11675	11.8454	10.8843	12.8833	0.338287	0.0274315	0	0	1.31568	0	0	0	0	6.09765	0	4.20251	0	0	0	0	0	0	0	0	0	0	0	0	0	0	0
PT11710	0.93797	0	2.45172	0	1.09284	5.82805	0	6.39659	0	0	0	0.370047	0	0	0	0	0.897076	0	0	0	0	0	0	0	0	0	0	1.57814	0.0800669	0
PT11764	10.7219	0	1.47486	5.33267	0	0.494995	4.0446	0	4.25641	0	2.62843	0	0.2772	0.365337	0	0	0.319085	0	0.501575	0	0	0	0.467727	0	0	0	0	0	0	0
PT11807	31.1867	0	0	1.09572	0	2.26769	0	2.64988	1.04384	0	1.05629	3.24215	2.41993	0.725394	0	0	5.84439	0	0	0	0	2.08668	0	0	0	0	0	0	0	0
PT12017	3.80771	11.2237	0	3.63184	0	0	0	0	0	0	0	1.39435	0	0	6.65138	0	0	0	0	1.19072	0	6.6439	0	1.198	0	0	0	0	0	0
PT12048	6.29047	0	0	0	0	0	0	1.42133	0	0	0	2.17969	0	0	0	0	0	0	0	0	0	0	0	0	0	0	0	0	0	0
PT1219	0	0	0	0	0	0	5.86822	0	0	0	0	0	0	0	0	0	0	0	0	0	0	0	0	0	0	1.43514	0	0	0	0
PT12394	54.2153	0	0	2.11549	5.61393	1.10048	0	0	0.139971	0	0	0	0	0	1.08457	0	0	4.26596	0	0	0	0	0	0	0	0	0	0	0	0
PT12405	2.19679	9.54725	0	0	0	0	0	0	0.799949	0	0	0	0	1.27865	0	0	1.9467	0	0	0	0	0	0	0	0	0	0	2.09062	0	0
PT12411	0	0	0	1.33221	0	0.968947	5.65327	0	0	0	0	0	0	0	3.78383	0	0	0	0	1.46968	0	0.273383	0	0	0	0	0	0	0	0
PT12564	39.5767	0	5.07848	0	0	0.517392	0	0	0	0	3.05989	0	1.72567	0	0	0	0	0	0.728223	0	0	0	0	0	0	0.791874	0	0	0	0
PT12685	27.9775	2.14921	5.85025	4.20647	1.71771	0	5.23819	0	0	0	0	0	0	3.014	0	0.230005	0	0	0	0	0	0	0	0	0	0	5.74623	0	0	13.7272
PT12703	43.4641	0	0	0	5.95331	0	0	0	0	0	0	0	0	0	0	1.59906	0	0	1.20529	0	0	0	0	0	0	0	0.432144	0	0.0473801	0
PT12718	16.4414	0	0	2.20634	0	0	0	0	1.51266	0	0	1.17318	1.69138	0	0	0	0.438	0	1.04812	0	0	0	0	0	0	1.83733	0	0	0.825331	0
PT12761	3.03246	0	0	0	0	0	0	0.163414	0	4.58942	0	0	0	0.248557	0.0848046	0	0	0	0.704489	0	1.00737	0	0	0	0	0	0.730445	0.105553	0	0
PT12819	7.69452	8.70207	0	1.14699	0	0	0	0	0	0	1.79531	0.481496	0	0	0	0	0	0	1.4477	0	0	0	0	0	0	0	0	0	0	0
PT12898	0	0	0	0	0	0	0	0	0	0.909478	0	0	0.241395	0	0	4.06052	0	0	0	0	0	0	0	0	0	0	0	0	0	0
PT13046	0	0	0	2.87695	0	0.600781	0	0.165227	0	0	0	0	0	0	0	0	0	0	0	0	1.21022	0	0	0	0	1.44922	0	0	0	0
PT1362	20.5754	0	1.88538	0	8.91979	0	0	4.35443	0.881707	0	0	0	0.748965	0	0	0	0	0	0	0	0	0	0	0	0	0	0	0	0	0
PT13872	12.3306	3.33419	6.66707	0	12.4997	0	0	0.934503	0	0	0	8.37012	0	2.79961	0	0	0	0	0	1.56013	0	0	0	2.94513	0	0	0	0	0	0
PT13908	15.2359	1.7585	3.48131	0	0	2.66983	0	0	0	0	0	0	0	0	0	1.28171	0	0	0	1.39524	0	0	0	0	0	0	0	0	0	0
PT1455	1.44029	0	0	5.19377	0	2.39253	6.44247	0	0	5.61386	0	0	0	0	0	8.26419	0	0	0	0	0	0	0	0	0.522915	0	0	0.31153	0	0
PT1468	38.7942	15.4758	12.5487	0.4881	0	0	0	0	4.56971	0	5.63948	2.26011	0	0	0	0	0.727557	0	5.94506	0	0	0	0	0	5.82733	0	0	0	0	0.281008
PT1477	0	0	0	2.62116	0	1.98409	0.352732	0	0	0	0	0	0	0	0	0	0	0	0	0	0	0.569942	0	0	3.37122	0	0	0	0	0
PT14785	6.97212	0	0	0.831371	5.21675	0	14.0327	0	1.27858	0	0	0	0	1.25277	0	0	0	0	0	0	0	0	1.71238	0	0	0	0	3.64291	0	0
PT14846	0	5.86055	0	1.50174	0	0	0	0	4.44989	1.38767	0	0	0	2.31564	0	0	0	0	0	0	0	0	0	0	0	0	0	0	1.71643	0
PT14905	3.18367	0	4.35742	0	0	0	1.05779	0	0	0	0	0	0	1.26998	0	0	0	0	0	0	0	0	0	0	0	0	0	0	0	0
PT1505	0	18.6148	0	3.26302	0	1.68682	0	0	0	9.74829	0	0	2.85831	0	0	0	0	0	0.0270095	0.075876	0	3.84356	0	0	0	0	1.4891	0	2.01691	0
PT1513	0	7.31929	6.98547	0	0	1.74128	0	0	5.93054	0	0	0	3.07182	1.68646	0	0	0	0	0	0	0	0	0.692257	0	0	0	0	2.52161	0	0
PT1532	13.38	0	0.294189	0	0.134052	0	0	0	0	0	1.66533	0	0	0.125217	0	0	1.17024	0	0.288861	0	2.57939	0	2.09537	0	0.4919	0	0	0.510128	0	0
PT1545	0	0	0	0	0	0	0	0	4.16868	0	0	0	0.152615	0	0	0	0	0	0	0	0	0	0	0	0	0	0	0	0.0318344	0
PT15519	1.23421	3.14038	0.313236	12.8677	0	6.62746	0	0	4.60648	0	0	2.59047	0	0	0	0	0	0	0	0	0	0	0	0	0	0	0	0	0	0
PT15713	27.1385	0	0	5.78201	0	0	0	9.83109	0.599712	0	0	0	5.16554	3.22347	0	0	0.845487	6.17306	0	0	0	0	0	7.92032	0	0	0	0	0	0
PT15764	21.114	0	11.0772	0	0	0	1.72949	2.07128	1.1875	0	0	0.451949	9.27895	4.19676	0	0	0	0	0	0	0	0	0	0	0	0	0.368772	0	0	0
PT15767	13.8344	0	3.36958	0.982099	0	0	0	0.991616	0	0	0	5.00264	0	0	0	0	0	0.969442	0	0	0	0	0	1.81715	0	0.892127	0	0	0	0
PT1648	101.446	0	0	0	23.2139	0	0	16.37	3.735	0	0	0	0	0.882196	0	0	0	3.25228	1.61208	0	0	0	0	0	0	0	0	0	0	0
PT1664	0.414463	0	0	2.72792	0	5.0178	0	0	0	0	15.8927	0	4.43718	0	2.59082	0	0	0	0	11.7286	0	0	0	0	0	0	0	0	0	0
PT17126	0	0	0	0	4.62562	0	0	0.150192	0	4.49977	0	3.83911	0	0	3.1405	0	1.55869	0	0	0.527978	0	0	0.0400426	0	0	1.12372	0	0	0.0926995	0
PT17204	13.4762	0	0	3.64076	4.03652	7.33027	0	0	1.45169	0	0	0	0	4.65871	0.0537257	0	4.35522	0	0	0	0	0	0	0	0	0	0	0	0	0
PT1737	0	0.80111	0	0.899219	7.153	0	2.44562	0	0	1.69986	0	0	0	0	0	0	0	0	0	0	0.349683	0	0	0	0	0	2.6356	0	0	0
PT17404	7.11749	1.11102	10.3215	2.50208	0	10.1186	7.27571	0	8.19314	0	0	0	0	0.813511	0	0	0	0	0	0	0	0	0	0	0	0	0	0	0	0
PT17438	0	0.167672	0.199083	2.534	0	0	0	0	0	0	0.163702	0	0	0.872588	0	0	0	0.110388	0	0	0	0	0	2.26755	1.49593	0	0	0	0	0
PT1747	25.8191	4.05286	0	2.16702	0	0	0	6.1068	0	0	0	0	0	0	0	0	0	0	0.871776	0	0	0.733558	2.74548	0	0	0	0	0	0.278104	0
PT1770	0	0.445981	0	0	0	0	0	0	4.45731	0	0	0	0	0	0	0	0	2.08247	0	0	0	0	0	0	0.295513	0	0	0	0	0
PT1798	13.0561	0	0	1.9216	0	2.50059	0	0	0.437851	0	0	0.989317	1.10041	2.30776	0	0	0	0	1.42839	0	0.634901	0	1.97515	0	2.0938	0	0.479882	0	0	0
PT1799	13.7745	7.95952	0	1.76092	0.53767	0	0	0	2.63245	0	0	0	1.49535	0	0	4.48128	0	0	0	0	0	0	0	0	1.05805	1.49264	0	0	0	1.57895
PT1821	0	0	0	0	0	2.1294	0	0	1.03207	0	0	0.363962	1.62892	0	1.38758	0	0	0	0	4.84532	0.42363	0	0	0	0	0	0	0.271916	0	0
PT1822	0.146734	0	0	0	0	0	0	0	0	0	0	0	0	0	0	1.32062	0	0	0	0	0	0	0	2.46693	0	0	0	0	0	0
PT1835	0	0.921783	0	0	0	0	0	0	1.84315	0.760305	0	0	0	0	0	0	0	0	0	0	0	0.308428	0	0	0	0	1.65973	0	0	0
PT19309	14.5456	0	1.18541	22.4624	0	12.7404	0	0	0.8282	0	2.36919	0	2.01369	1.14585	6.93995	0	0	0	0	0	0	2.02999	0	0	0	0	0	0	0	0
PT21045	0	0	0	0	4.01485	0	1.01812	0	0	0	0	0	3.04635	0.651613	0	0	0.184648	0	0	0	0	0	0	1.67728	0	0	0	0	0	0
PT23855	0	0	0	0	0	0	0	1.64926	0	0	0	0	0.402024	0	0	0	0	0	0	0	0	0.0266721	0	0	0	0	0	0	0.21094	0
PT581	0	0.483424	0	12.6455	0	5.82233	0	0	0.789794	0	4.15366	0.694352	0	0	0	1.83919	0	0	0	0	1.75858	0	4.30896	0	0	0	0	0.798915	0	0
PT648	0.676323	0	0	0	0	0.829228	0	0	1.98611	0	5.39093	0	0.214421	0	0	0	0	0	0	0	0	0	0	0	0	0	0	0.184703	0	0
PT686	0	0	0	0	0	0	0	0	0	0	0	0	1.6248	0	0	0	0	0	0	0	0	0	0	2.74733	0	0	0	0	0	0
PT994	0	0	0	0	0	0	0	0	0	0	0	0	0	0	0	0	1.81179	0	0	0	0	0	0	0	0	0	0	0	0	0
	14.3446	1.81979	1.78634	1.78046	1.63121	1.50314	1.30723	1.25278	0.972079	0.902488	0.860409	0.787718	0.612373	0.537482	0.533551	0.52685	0.463263	0.362516	0.333407	0.312078	0.286198	0.280721	0.270515	0.263987	0.262421	0.243734	0.24032	0.203582	0.144491	0.139171
