# Supplementary material for: Recurrent PTPRT/JAK2 mutations in lung adenocarcinoma among African Americans
Source: Nat Commun. 2019 Dec 16;10:5735. doi: 10.1038/s41467-019-13732-y (PMC6915783; doi:10.1038/s41467-019-13732-y)
Supplement: Supplementary file 10 — Supplementary Data 7 [file 41467_2019_13732_MOESM10_ESM.xlsx]

## Sheet: Sheet1
Supplementary Data 7: Frequency of known driver gene mutations in LUAD and LUSC in African Americans and European Americans
	LUAD				LUSC
Gene	AA	AA	EA	Gene	AA	AA	EA
	NCI-MD n=54	TCGA (n=52)	TCGA (n=381)		NCI-MD n=65	TCGA (n=27)	TCGA (n=331)
TP53*	0.47	0.65	0.49	TP53	0.8	0.93	0.83
STK11	0.19	0.21	0.13	NFE2L2	0.16	0.11	0.16
SMARCA4	0.15	0.1	0.08	CDKN2A	0.15	0.07	0.17
KEAP1	0.13	0.23	0.18	PIK3CA	0.09	0.11	0.11
NF1	0.13	0.13	0.13	RB1	0.09	0.04	0.11
KRAS	0.11	0.27	0.29	PTEN	0.07	0.07	0.11
RB1***	0.09	0.13	0.04	NF1	0.07	0	0
ARID2	0.08	0.08	0.05	NOTCH1	0.05	0.11	0.06
EGFR	0.04	0.1	0.13	ARID1A	0.04	0.11	0.05
ATM	0.04	0.06	0.08	KDM6A	0.02	0	0.05
SMAD4	0.04	0.08	0.04	HRAS	NA	0	0.02
PIK3CA	0.04	0.08	0.05	FAT1	NA	0.11	0.17
ARID1A	0.04	0.06	0.06	MLL2	NA	0	0
BRAF	0.02	0.13	0.06
SETD2	0.02	0.06	0.06
MET	0.02	0.02	0.04
APC	0.02	0.06	0.04
MAP2K1	0.02	0.02	0.01
U2AF1	0	0	0.03
NRAS	0	0.02	0.01
CDKN2A	0	0.08	0.03
RBM10	NA	NA	0.07
ERBB2	NA	0	0.01
MGA	NA	0.04	0.08
RIT1	NA	0.02	0.02
CTNNB1	NA	0.02	0.03
RAF1	NA	0.02	0.01
MLL2	NA	0	0
* denotes P<0.05, ** P<0.01, ***P<0.001 based on the two sample test of equal proportions
