# Supplementary material for: Recurrent PTPRT/JAK2 mutations in lung adenocarcinoma among African Americans
Source: Nat Commun. 2019 Dec 16;10:5735. doi: 10.1038/s41467-019-13732-y (PMC6915783; doi:10.1038/s41467-019-13732-y)
Supplement: Supplementary file 11 — Supplementary Data 8 [file 41467_2019_13732_MOESM11_ESM.xlsx]

## Sheet: Sheet1
Supplementary Data 8: Analysis of mutual exclusivity for PTPRT, JAK2 and key oncogenes/tumor suppressors in LUAD
sample	PTPRT	JAK2	TP53	KRAS	STK11	KEAP1	EGFR	NF1	BRAF	SETD2	MET	ARID1A	PIK3CA	SMARCA4	RB1
Fisher's Exact P	NA	<0.001	0.73	0.65	0.99	0.33	0.7	0.99	0.99	0.99	0.51	0.51	0.29	0.99	0.99
1	0	0	0	0	0	0	1	0	0	0	0	0	0	0	0
2	0	0	1	0	0	0	0	0	1	0	0	0	0	0	0
3	0	0	1	0	1	0	0	0	0	0	0	0	0	0	0
4	0	1	0	0	0	0	0	0	0	0	0	0	0	0	0
5	0	0	0	0	0	0	0	0	0	0	0	0	0	1	1
6	0	0	1	0	0	0	0	0	0	0	0	0	0	0	0
7	0	0	1	1	0	0	0	0	0	0	0	0	0	0	0
8	0	0	1	0	0	0	0	0	0	0	0	0	0	0	0
9	0	0	1	0	0	0	1	1	0	0	0	0	0	0	0
10	0	0	1	0	0	0	0	0	0	0	0	0	0	0	1
11	1	0	1	0	1	0	0	0	0	0	0	0	0	0	0
12	1	0	0	0	0	0	0	0	0	0	0	0	0	0	0
13	0	1	1	0	0	0	0	0	0	0	0	0	0	1	0
14	0	0	1	0	1	0	1	1	0	0	0	0	0	0	0
15	0	0	1	0	0	0	1	1	0	0	0	0	0	0	1
16	1	0	0	0	0	0	0	0	0	0	0	0	0	0	0
17	1	0	1	0	0	0	0	0	0	0	0	0	0	0	0
18	0	1	1	0	1	0	1	1	0	0	0	1	0	0	0
19	1	0	1	1	0	1	0	0	0	0	0	0	0	0	1
20	0	0	0	0	0	0	0	0	0	0	0	0	0	0	1
21	0	0	0	0	1	0	0	0	0	1	0	0	0	1	0
22	0	0	0	0	1	0	0	0	0	0	0	0	0	0	0
23	1	0	0	0	1	0	0	0	0	0	0	0	0	1	0
24	0	0	1	0	0	0	0	0	0	0	0	0	0	1	0
25	0	0	1	0	0	0	0	0	0	0	0	0	0	1	0
26	1	0	1	0	0	1	1	1	0	0	0	0	0	0	0
27	0	0	0	1	1	1	0	0	0	0	0	0	0	0	0
28	1	0	0	0	0	1	0	0	0	0	0	0	0	0	0
29	0	0	0	1	0	0	0	0	0	0	0	0	0	0	0
30	0	0	1	0	0	0	1	1	0	0	0	0	0	0	0
31	0	0	1	1	1	0	0	0	0	0	0	0	0	0	0
32	0	0	0	0	0	0	0	0	0	0	1	0	0	0	0
33	0	0	0	1	0	0	0	0	0	0	0	0	0	0	0
34	1	0	1	0	0	0	0	0	0	0	0	0	0	0	0
35	1	0	1	0	1	0	0	0	0	0	0	0	0	0	0
36	0	1	1	0	1	1	0	0	0	0	0	0	0	1	0
37		0	0	0	0	1	0	0	0	0	0	0	1	0	0
38	1	0	1	0	0	0	1	1	0	0	0	0	1	1	1
39	0	0	0	0	0	0	1	0	0	0	0	0	0	0	0
40	0	1	1	0	0	1	0	0	0	0	0	0	0	0	0
41	1	1	1	0	0	0	0	0	0	0	1	1	0	0	0
42	0	0	0	1	0	0	0	0	0	0	0	0	0	0	0
