# Supplementary material for: Recurrent PTPRT/JAK2 mutations in lung adenocarcinoma among African Americans
Source: Nat Commun. 2019 Dec 16;10:5735. doi: 10.1038/s41467-019-13732-y (PMC6915783; doi:10.1038/s41467-019-13732-y)
Supplement: Supplementary file 14 — Supplementary Data 11 [file 41467_2019_13732_MOESM14_ESM.xlsx]

## Sheet: Sheet1
Supplementary Data 11: Differential drug susceptibility based on PTPRT (top) and JAK2 (bottom) mutation status using the Cancer Dependency Map
PTPRT mutant versus PTPRT wild-type
	Drug_Broad_ID	Significance	FitnessEffect_Median	name	dose	screen_id	moa	target	disease.area	indication	phase
6	BRD.A59709458.001.01.8	0.000132189	-0.230585	leuprolide	2.5	MTS004	gonadotropin releasing factor hormone receptor agonist	GNRHR	oncology	prostate cancer	Launched
43	BRD.K50055394.001.03.6	0.000483014	0.109973	halopemide	2.70109	MTS004	phospholipase inhibitor	PLD1, PLD2	NA	NA	Phase 2
20	BRD.K46523383.003.22.9	0.000580295	0.083683	JNJ-42165279	2.50001	MTS004	FAAH inhibitor	FAAH	NA	NA	Phase 2
26	BRD.K58685305.001.20.4	0.0011392	-0.620089	prednisolone-acetate	2.5	HTS	glucocorticoid receptor agonist	NR3C1	ophthalmology, dermatology, infectious disease	conjunctivitis, rosacea, punctate keratitis, shingles, iritis, cyclitis	Launched
18	BRD.K35960502.001.20.0	0.00115534	-0.680644	terfenadine	2.5	HTS	histamine receptor antagonist	CHRM1, CHRM2, CHRM3, CHRM4, CHRM5, HRH1, KCNH1, KCNH2	NA	NA	Withdrawn
14	BRD.K17061841.001.03.5	0.00135312	-3.32877	indobufen	2.5	HTS	cyclooxygenase inhibitor, platelet aggregation inhibitor	PTGS1, PTGS2	hematology	thrombosis	Launched
44	BRD.K70330032.001.01.1	0.00142364	0.0363831	heptaminol	2.5	HTS	vasoconstrictor	NA	cardiology	hypotension	Launched
35	BRD.K85503079.001.02.8	0.00155802	0.209164	mephenesin	2.5	HTS	muscle relaxant	NA	neurology/psychiatry	muscle relaxant	Launched
1	BRD.A01643550.001.04.9	0.00158689	-0.436547	PHCCC	2.5	HTS	glutamate receptor agonist	GRM1, GRM4	NA	NA	Preclinical
39	BRD.K94689771.001.09.0	0.00177418	-0.0540242	miconazole	2.5	HTS	bacterial cell wall synthesis inhibitor	KCNH2, KCNH6, KCNH7, KCNMA1, KCNMB1, KCNMB2, KCNMB3, KCNMB4, KCNN1, KCNN2, KCNN3, KCNN4, NOS2, NOS3, TRPM2, TRPV5	infectious disease, neurology/psychiatry	yeast infection, itching	Launched
3	BRD.A16296925.001.01.3	0.0025233	0.0697956	mefloquine	2.5	HTS	adenosine receptor antagonist, hemoglobin antagonist	ADORA2A, HBA1	infectious disease	malaria	Launched
17	BRD.K32501161.300.06.2	0.00291394	-0.971665	oxybuprocaine	2.5	HTS	local anesthetic	SCN10A	neurology/psychiatry	local anesthetic	Launched
42	BRD.K26323068.001.01.8	0.00302405	-0.0230137	caffeic-acid	2.5	HTS	HIV integrase inhibitor, lipoxygenase inhibitor, nitric oxide production inhibitor, tumor necrosis factor production inhibitor	ALOX5, MIF	NA	NA	Preclinical
27	BRD.K60443845.001.08.6	0.00356261	-0.153199	BU-239	2.5	HTS	imidazoline receptor ligand, imidazoline receptor agonist	NA	NA	NA	Preclinical
34	BRD.K82104468.001.05.0	0.00359078	-0.292146	tenovin-6	2.5	HTS	SIRT inhibitor	SIRT1, SIRT2, SIRT3	NA	NA	Preclinical
36	BRD.K86109159.001.02.6	0.00381771	-0.0375209	tiotidine	2.5	HTS	histamine receptor antagonist	HRH2	NA	NA	Phase 2
8	BRD.A89585551.003.16.6	0.00386953	-0.138925	stattic	2.5	HTS	NA	NA	NA	NA	Preclinical
16	BRD.K23925186.001.01.0	0.00400951	0.112446	selinexor	2.5	HTS	exportin antagonist	XPO1	NA	NA	Phase 2/Phase 3
22	BRD.K50891186.001.04.4	0.0042537	0.0887578	oridonin	2.5	HTS	BCL inhibitor	BCL2	NA	NA	Preclinical
33	BRD.K76810206.001.07.3	0.00450459	0.0712268	vanoxerine	2.5	HTS	dopamine uptake inhibitor	SLC6A3	NA	NA	Phase 3
28	BRD.K63630713.001.25.8	0.00450698	0.156327	niclosamide	2.5	HTS	DNA replication inhibitor, STAT inhibitor	STAT3	infectious disease	tapeworm	Launched
10	BRD.K09900591.001.26.7	0.0049062	-0.782975	fexinidazole	2.5	HTS	NA	NA	NA	NA	Phase 2/Phase 3
13	BRD.K15071410.001.01.1	0.00505443	-0.419044	pramoxine	2.5	HTS	topical anesthetic	NA	dermatology	corticosteroid-responsive dermatoses	Launched
23	BRD.K55166090.001.09.0	0.0052383	-0.0521179	4-(4-fluorobenzoyl)-1-(4-phenylbutyl)-piperidine	2.5	HTS	serotonin receptor antagonist	HTR2A	NA	NA	Preclinical
15	BRD.K21361524.001.01.1	0.00527579	-4.04547	GR-103691	2.5	HTS	dopamine receptor antagonist	DRD3	NA	NA	Preclinical
11	BRD.K11696279.003.02.3	0.00597587	0.0784434	efloxate	2.5	HTS	vasodilator	NA	NA	NA	Preclinical
7	BRD.A82396632.008.29.0	0.00613739	-0.240847	PRE-084	2.5	HTS	sigma receptor agonist	SIGMAR1	NA	NA	Preclinical
30	BRD.K69694239.001.02.2	0.00620776	-3.90623	FK-866	2.5	HTS	niacinamide phosphoribosyltransferase inhibitor	NAMPT	NA	NA	Phase 2
19	BRD.K37069697.001.01.3	0.00633967	0.0801687	emodin	2.5	HTS	11-beta hydroxysteroid dehydrogenase inhibitor	CSNK2A1	NA	NA	Preclinical
24	BRD.K57304726.003.06.9	0.00664526	-0.325329	chlormidazole	2.5	HTS	fungal lanosterol demethylase inhibitor	NA	infectious disease	fungal infection	Launched
25	BRD.K58550667.001.08.7	0.00675067	-2.31831	etacrynic-acid	2.5	HTS	sodium/potassium/chloride transporter inhibitor	ATP1A1, SLC12A1	cardiology, gastroenterology, nephrology, rheumatology	hypertension, congestive heart failure, edema, hepatic cirrhosis, chronic renal failure, nephrotic syndrome	Launched
2	BRD.A06352418.001.25.9	0.00687102	-0.37406	omeprazole-sulfide	2.5	HTS	ATPase inhibitor	NA	NA	NA	Phase 1
4	BRD.A32988684.003.08.7	0.00717696	-0.102206	bardoxolone-methyl	2.5	HTS	nuclear factor erythroid derived, like (NRF2) activator	PPARG, STAT3	NA	NA	Phase 3
12	BRD.K13949769.001.01.7	0.00844055	0.00527687	VT-464	2.5	HTS	cytochrome P450 inhibitor	CYP17A1	NA	NA	Phase 2
38	BRD.K93258693.001.17.3	0.00845538	-0.242391	PF-04217903	2.5	HTS	c-Met inhibitor	MET	NA	NA	Phase 1
37	BRD.K88025533.003.03.3	0.00851281	0.314062	nicergoline	2.5	HTS	adrenergic receptor antagonist	ADRA1A	rheumatology, neurology/psychiatry, cardiology, hematology	Raynaud's disease, migraine headache, atherosclerosis, thrombosis, Raynaud's disease, migraine headache, atherosclerosis, thrombosis	Launched
31	BRD.K72005722.001.01.2	0.00857059	-0.0346152	ethyl-vanillin	2.5	HTS	NA	NA	NA	NA	Preclinical
41	BRD.K99741577.001.01.7	0.00902763	0.0805309	perospirone	2.5	HTS	dopamine receptor antagonist, serotonin receptor antagonist	DRD2, DRD3, DRD4	neurology/psychiatry	schizophrenia, bipolar disorder	Launched
21	BRD.K47337578.034.02.5	0.00912512	-0.249592	VU0357121	2.5	HTS	glutamate receptor positive allosteric modulator	GRM5	NA	NA	Preclinical
40	BRD.K97045029.001.04.3	0.00918682	-0.242734	fingolimod	2.5	HTS	immunosuppressant, sphingosine phosphate receptor agonist	S1PR1, S1PR5	neurology/psychiatry	multiple sclerosis	Launched
5	BRD.A55469827.001.07.4	0.00956497	-0.00877777	GW-9662	2.5	HTS	PPAR receptor antagonist	NCOA2, PPARG, RXRA	NA	NA	Preclinical
32	BRD.K73319509.001.08.0	0.00967239	-0.194809	pinocembrin	1.95	HTS	cytochrome P450 inhibitor	CYP1B1	NA	NA	Phase 2
9	BRD.K04185004.003.11.9	0.00973714	0.316741	pranlukast	2.5	HTS	leukotriene receptor antagonist	CYSLTR1, CYSLTR2, IL5, MUC2, NFKB1, RNASE3, TNF	pulmonary	bronchospasm, asthma, bronchospasm, asthma	Launched
29	BRD.K69035426.001.01.3	0.00995692	-0.0643584	SANT-1	2.5	HTS	smoothened receptor antagonist	SHH, SMO	NA	NA	Preclinical
