# Supplementary material for: Recurrent PTPRT/JAK2 mutations in lung adenocarcinoma among African Americans
Source: Nat Commun. 2019 Dec 16;10:5735. doi: 10.1038/s41467-019-13732-y (PMC6915783; doi:10.1038/s41467-019-13732-y)
Supplement: Supplementary file 15 — Supplementary Data 12 [file 41467_2019_13732_MOESM15_ESM.xlsx]

## Sheet: Sheet1
Supplementary Data 12: Sequencing statistics for the targeted sequencing panel
Tissue	Sample Name	Reads_generated	Reads_mapped	UNMAPPED_READS	Percentage_mapped	Reads_duplicated	Percentage_duplication	MEAN_TARGET_COVERAGE
Normal	PT10097	22853208	22808903	44305	99.81	8054369	35.31	212.54
_Tumor	PT10097	14729140	14684820	44320	99.7	4514207	30.74	146.35
Normal	PT10146	11308908	11281911	26997	99.76	3209823	28.45	114.07
_Tumor	PT10146	5796002	5779323	16679	99.71	2909341	50.34	32.75
Normal	PT10152	31022764	30971270	51494	99.83	2822710	9.11	73.3
_Tumor	PT10152	28676704	28626671	50033	99.83	2596214	9.07	84.43
Normal	PT1024_	18862006	18796668	65338	99.65	8271430	44	147.92
_Tumor	PT1024_	8826750	8798275	28475	99.68	2781425	31.61	91.58
Normal	PT10264	7949672	7922899	26773	99.66	2217460	27.99	86.44
_Tumor	PT10264	60818210	60615555	202655	99.67	29586580	48.81	416.59
Normal	PT10269	15401250	15346918	54332	99.65	6762076	44.06	125.82
_Tumor	PT10269	10657948	10625145	32803	99.69	2922331	27.5	111.42
Normal	PT10296	27719872	27670649	49223	99.82	2846668	10.29	66.43
_Tumor	PT10296	28252104	28196035	56069	99.8	3738085	13.26	79.74
Normal	PT10403	19077766	19014192	63574	99.67	7490798	39.4	186.05
_Tumor	PT10403	17234394	17186711	47683	99.72	7406812	43.1	155.56
Normal	PT10404	17102720	17066035	36685	99.79	6109849	35.8	139.54
_Tumor	PT10404	17481998	17448901	33097	99.81	5894139	33.78	156.56
Normal	PT10413	28947558	28894116	53442	99.82	2606818	9.02	68.09
_Tumor	PT10413	24034488	23987438	47050	99.8	2089948	8.71	64.04
Normal	PT10436	16894680	16840190	54490	99.68	7154613	42.49	135.83
_Tumor	PT10436	29971238	29869676	101562	99.66	15500363	51.89	202.9
Normal	PT10464	33886804	33827956	58848	99.83	3032028	8.96	78.72
_Tumor	PT10464	31837350	31778921	58429	99.82	2585114	8.13	71.84
Normal	PT10484	32975174	32911800	63374	99.81	3463169	10.52	75.67
_Tumor	PT10484	34342430	34281466	60964	99.82	3560379	10.39	79.26
Normal	PT10517	31259790	31157633	102157	99.67	15755435	50.57	221.04
_Tumor	PT10517	7053540	7029982	23558	99.67	1851209	26.33	76.2
Normal	PT10575	4334732	4326181	8551	99.8	643934	14.88	51.91
_Tumor	PT10575	17761782	17727227	34555	99.81	5402056	30.47	149.62
Normal	PT10585	45391418	45288766	102652	99.77	17514405	38.67	313.4
_Tumor	PT10585	11942226	11915271	26955	99.77	3230751	27.11	112.23
Normal	PT10590	26024846	25978614	46232	99.82	12760592	49.12	213.17
_Tumor	PT10590	3764424	3752889	11535	99.69	2594405	69.13	11.88
Normal	PT10605	20021492	19948627	72865	99.64	6633934	33.26	181.32
_Tumor	PT10605	16463258	16401399	61859	99.62	6156806	37.54	152.96
Normal	PT10606	33995310	33930908	64402	99.81	3333808	9.83	79.54
_Tumor	PT10606	34634622	34567797	66825	99.81	2981357	8.62	78.44
Normal	PT10622	20370400	20327423	42977	99.79	7424705	36.53	182.65
_Tumor	PT10622	11934698	11899616	35082	99.71	4894482	41.13	111.51
Normal	PT10777	11082958	11060426	22532	99.8	2673062	24.17	112.16
_Tumor	PT10777	10123306	10102190	21116	99.79	2436633	24.12	99.64
Normal	PT10864	13817230	13787967	29263	99.79	4071032	29.53	135.41
_Tumor	PT10864	15676254	15645736	30518	99.81	4216893	26.95	147.06
Normal	PT11006	5493944	5481268	12676	99.77	859305	15.68	62.3
_Tumor	PT11006	12677348	12643557	33791	99.73	3401861	26.91	123.36
Normal	PT11008	27603466	27549606	53860	99.8	2483108	9.01	62.14
_Tumor	PT11008	35936392	35869666	66726	99.81	3079206	8.58	83.13
Normal	PT11019	22981434	22909652	71782	99.69	10844032	47.33	177.88
_Tumor	PT11019	18566556	18503124	63432	99.66	8205085	44.34	129.8
Normal	PT11039	11162326	11123720	38606	99.65	3002283	26.99	120.18
_Tumor	PT11039	12834596	12793948	40648	99.68	4263684	33.33	123.53
Normal	PT11118	25441118	25393439	47679	99.81	12885563	50.74	167.37
_Tumor	PT11118	7176082	7159207	16875	99.76	1832459	25.6	75.81
Normal	PT11180	32786632	32730509	56123	99.83	3056840	9.34	74.56
_Tumor	PT11180	27557894	27501307	56587	99.79	2288953	8.32	61.39
Normal	PT11397	17459320	17398619	60701	99.65	7596565	43.66	145.99
_Tumor	PT11397	25802760	25701234	101526	99.61	12537607	48.78	195.12
Normal	PT11498	32662564	32564715	97849	99.7	21016911	64.54	184.43
_Tumor	PT11498	52953504	52776960	176544	99.67	33991979	64.41	265.64
Normal	PT11541	19758172	19719271	38901	99.8	7125470	36.13	176.35
_Tumor	PT11541	19522448	19482475	39973	99.8	6691455	34.35	187.64
Normal	PT11587	33395648	33328331	67317	99.8	3743682	11.23	78.05
_Tumor	PT11587	27787342	27731611	55731	99.8	3451275	12.45	78.57
Normal	PT11630	25970608	25919723	50885	99.8	10339862	39.89	203.96
_Tumor	PT11630	62281350	62077917	203433	99.67	40631918	65.45	316.75
Normal	PT11675	27197764	27152521	45243	99.83	13961985	51.42	216.88
_Tumor	PT11675	18599818	18525419	74399	99.6	11880665	64.13	101.22
Normal	PT11710	13468224	13439663	28561	99.79	3758733	27.97	128.53
_Tumor	PT11710	12944066	12916763	27303	99.79	3721348	28.81	128.32
Normal	PT11764	17758968	17722791	36177	99.8	6253396	35.28	162.9
_Tumor	PT11764	21713806	21671215	42591	99.8	7912000	36.51	192.71
Normal	PT11807	25676766	25622761	54005	99.79	11072740	43.21	213.47
_Tumor	PT11807	11003770	10977346	26424	99.76	5888683	53.64	81.8
Normal	PT11950	36109346	36042887	66459	99.82	4705347	13.05	104.48
_Tumor	PT11950	26775960	26721016	54944	99.79	3312236	12.4	82.12
Normal	PT12017	20962614	20917714	44900	99.79	10591734	50.64	169.44
_Tumor	PT12017	15581880	15549284	32596	99.79	9872584	63.49	77.68
Normal	PT12048	5898828	5887674	11154	99.81	964844	16.39	65.66
_Tumor	PT12048	15760516	15729129	31387	99.8	5177550	32.92	146.73
Normal	PT12189	25200684	25154202	46482	99.82	10386672	41.29	210.48
_Tumor	PT12189	18991288	18954856	36432	99.81	7537660	39.77	174.43
Normal	PT1219_	16876760	16841621	35139	99.79	5553746	32.98	153.4
_Tumor	PT1219_	15968594	15933860	34734	99.78	4994124	31.34	133.45
Normal	PT12281	29556158	29501024	55134	99.81	3587068	12.16	85.56
_Tumor	PT12281	33569456	33509321	60135	99.82	4410816	13.16	92.53
Normal	PT12393	35338568	35263837	74731	99.79	14408201	40.86	279.53
_Tumor	PT12393	18707598	18669317	38281	99.8	6194315	33.18	161.7
Normal	PT12394	15870404	15814289	56115	99.65	5127637	32.42	150.46
_Tumor	PT12394	19751694	19683238	68456	99.65	7307928	37.13	194.03
Normal	PT12405	14491590	14460117	31473	99.78	5015463	34.68	136.16
_Tumor	PT12405	5273604	5263597	10007	99.81	1107898	21.05	62.8
Normal	PT12411	11694808	11621277	73531	99.37	6842857	58.88	25.65
_Tumor	PT12411	16484290	16437172	47118	99.71	6284145	38.23	155.5
Normal	PT12564	8951690	8910185	41505	99.54	5451810	61.19	42.06
_Tumor	PT12564	31737882	31632683	105199	99.67	22528529	71.22	134.38
Normal	PT12685	43244076	43148426	95650	99.78	17235234	39.94	291.59
_Tumor	PT12685	17283560	17246445	37115	99.79	5936955	34.42	151.18
Normal	PT12696	17594342	17530937	63405	99.64	8054033	45.94	138.18
_Tumor	PT12696	26094126	26007752	86374	99.67	12742748	49	182.62
Normal	PT12703	4370008	4360489	9519	99.78	629955	14.45	51.93
_Tumor	PT12703	12700354	12677446	22908	99.82	3516689	27.74	121.91
Normal	PT12718	4990118	4980984	9134	99.82	730112	14.66	58.32
_Tumor	PT12718	18291276	18257193	34083	99.81	6620523	36.26	152.17
Normal	PT12761	5182748	5170365	12383	99.76	822076	15.9	59.04
_Tumor	PT12761	18189264	18150977	38287	99.79	6080534	33.5	160.77
_Tumor	PT12784	16974018	16921168	52850	99.69	5866382	34.67	158.01
Normal	PT12819	4816020	4804183	11837	99.75	640685	13.34	49.54
_Tumor	PT12819	14854730	14817967	36763	99.75	4709354	31.78	123.63
Normal	PT12898	13808346	13777649	30697	99.78	3408781	24.74	136.94
_Tumor	PT12898	14188674	14157229	31445	99.78	4870329	34.4	114.3
Normal	PT12929	24524578	24442328	82250	99.66	11970328	48.97	178.5
_Tumor	PT12929	23817324	23741545	75779	99.68	11844335	49.89	168.69
Normal	PT13046	50518492	50343050	175442	99.65	27333079	54.29	274.75
_Tumor	PT13046	13148990	13102065	46925	99.64	4251066	32.45	134.64
Normal	PT13063	27093704	27046096	47608	99.82	10930309	40.41	230.76
_Tumor	PT13063	15211474	15182319	29155	99.81	5595337	36.85	154.64
Normal	PT13146	18489568	18425414	64154	99.65	7298535	39.61	144.72
_Tumor	PT13146	24410460	24363891	46569	99.81	9077364	37.26	213.84
Normal	PT13268	49379868	49210017	169851	99.66	25159781	51.13	322.59
_Tumor	PT13268	25330350	25241376	88974	99.65	12542845	49.69	188.22
Normal	PT1362_	9924190	9903841	20349	99.79	2170040	21.91	103.37
_Tumor	PT1362_	16253166	16219243	33923	99.79	5159208	31.81	145.17
Normal	PT13620	17789752	17725930	63822	99.64	8154662	46	137.2
_Tumor	PT13620	8008816	7983759	25057	99.69	2062088	25.83	81.13
Normal	PT13872	7576548	7547592	28956	99.62	1765526	23.39	82.18
_Tumor	PT13872	19416140	19343788	72352	99.63	9120595	47.15	147.33
Normal	PT13908	31400334	31272749	127585	99.59	16600836	53.08	171.35
_Tumor	PT13908	24302508	24256030	46478	99.81	11670819	48.12	189.98
Normal	PT13914	5307826	5298245	9581	99.82	808622	15.26	60.26
_Tumor	PT13914	14787632	14754120	33512	99.77	4011496	27.19	138.11
Normal	PT1413_	19234504	19167092	67412	99.65	8783986	45.83	152.03
_Tumor	PT1413_	8746736	8713270	33466	99.62	2088623	23.97	99.96
Normal	PT14468	25817436	25768714	48722	99.81	9716627	37.71	221.04
_Tumor	PT14468	23375472	23331662	43810	99.81	9306859	39.89	204.54
_Tumor	PT14516	17301338	17267685	33653	99.81	5888953	34.1	165.02
Normal	PT1455_	30334234	30283714	50520	99.83	3404473	11.24	76.92
_Tumor	PT1455_	28987226	28925345	61881	99.79	3415184	11.81	68.22
Normal	PT14659	17978682	17915106	63576	99.65	5644743	31.51	174.48
_Tumor	PT14659	15011838	14962906	48932	99.67	4507030	30.12	144.11
Normal	PT1468_	26778072	26722235	55837	99.79	10250277	38.36	240.19
_Tumor	PT1468_	21536146	21496541	39605	99.82	8137442	37.85	201.7
Normal	PT1477_	36696664	36632178	64486	99.82	4522281	12.35	99.74
_Tumor	PT1477_	28898944	28841837	57107	99.8	3340427	11.58	82.34
Normal	PT14785	14790210	14764391	25819	99.83	6650491	45.04	122.76
_Tumor	PT14785	21640226	21599236	40990	99.81	8052422	37.28	191.83
Normal	PT14846	15030628	14993736	36892	99.75	4464602	29.78	137.78
_Tumor	PT14846	55410740	55279312	131428	99.76	26939355	48.73	356.01
Normal	PT14905	14488134	14458250	29884	99.79	4217262	29.17	130.64
_Tumor	PT14905	14332536	14303225	29311	99.8	4126918	28.85	135.37
Normal	PT1505_	35018160	34933015	85145	99.76	13063337	37.4	282.02
_Tumor	PT1505_	30673242	30609587	63655	99.79	11697269	38.21	231.23
Normal	PT1513_	36097848	36039117	58731	99.84	4446384	12.34	92.72
_Tumor	PT1513_	30195690	30139129	56561	99.81	3641080	12.08	84.19
Normal	PT15213	17844518	17777235	67283	99.62	5505440	30.97	173.28
_Tumor	PT15213	15830900	15798976	31924	99.8	5161538	32.67	147.6
Normal	PT1532_	29701204	29640709	60495	99.8	2660773	8.98	68.16
_Tumor	PT1532_	22316142	22273742	42400	99.81	1881522	8.45	58.69
Normal	PT1545_	17527508	17491159	36349	99.79	6756104	38.63	149.81
_Tumor	PT1545_	19801060	19762125	38935	99.8	7298629	36.93	178.24
Normal	PT15519	10686498	10655121	31377	99.71	2696288	25.31	106.35
_Tumor	PT15519	12563404	12534510	28894	99.77	3372934	26.91	120.56
Normal	PT15538	16770486	16715623	54863	99.67	5271708	31.54	157.63
_Tumor	PT15538	15051670	14998144	53526	99.64	4670809	31.14	150.52
Normal	PT1563_	32948398	32887079	61319	99.81	3902398	11.87	85.93
_Tumor	PT1563_	33370178	33303667	66511	99.8	4343337	13.04	95.57
Normal	PT15713	18551470	18520352	31118	99.83	5852072	31.6	166.09
_Tumor	PT15713	64084784	63935654	149130	99.77	31340966	49.02	369.74
Normal	PT15764	14436682	14408017	28665	99.8	4472114	31.04	135.78
_Tumor	PT15764	22327710	22271540	56170	99.75	8716147	39.14	163.55
Normal	PT15767	25606792	25561776	45016	99.82	9404697	36.79	223.41
_Tumor	PT15767	18115288	18081037	34251	99.81	5968254	33.01	170.94
_Tumor	PT1580_	22831240	22759235	72005	99.68	11443634	50.28	166.06
_Tumor	PT16052	1094688	1089216	5472	99.5	197851	18.16	2.53
Normal	PT16057	16505704	16469376	36328	99.78	5115033	31.06	147.57
_Tumor	PT16057	14242526	14211240	31286	99.78	4017028	28.27	134.13
Normal	PT16089	15419784	15370368	49416	99.68	4495422	29.25	156.48
_Tumor	PT16089	16759208	16725924	33284	99.8	5333941	31.89	155.65
Normal	PT16123	10856486	10823329	33157	99.69	3420398	31.6	103.98
_Tumor	PT16123	20062646	19996133	66513	99.67	9053781	45.28	146.16
Normal	PT1648_	16640106	16602465	37641	99.77	4841425	29.16	153.97
_Tumor	PT1648_	11002890	10978706	24184	99.78	2900842	26.42	106.42
Normal	PT1664_	11739248	11717035	22213	99.81	2802651	23.92	117.93
_Tumor	PT1664_	12484034	12460375	23659	99.81	3133405	25.15	120.09
Normal	PT17126	15683172	15653556	29616	99.81	4593935	29.35	139.6
_Tumor	PT17126	13126958	13102472	24486	99.81	3585670	27.37	127.6
Normal	PT1715_	35461486	35400872	60614	99.83	3107443	8.78	78.67
_Tumor	PT1715_	27829522	27781775	47747	99.83	2550093	9.18	73.8
Normal	PT17204	27154842	27105853	48989	99.82	12277468	45.29	219.85
_Tumor	PT17204	24806908	24762396	44512	99.82	9845112	39.76	219.01
Normal	PT1734_	18320712	18258669	62043	99.66	5946013	32.57	173.08
_Tumor	PT1734_	26450862	26368791	82071	99.69	9710427	36.83	236.56
Normal	PT1737_	31343860	31292483	51377	99.84	3306739	10.57	73.99
_Tumor	PT1737_	29328166	29274863	53303	99.82	3256792	11.12	79.36
Normal	PT17404	14007634	13973228	34406	99.75	4026503	28.82	127.57
_Tumor	PT17404	11960402	11938436	21966	99.82	3223687	27	121.67
Normal	PT17438	15835642	15802507	33135	99.79	4797892	30.36	142.85
_Tumor	PT17438	23792796	23757565	35231	99.85	9055193	38.11	195.53
Normal	PT1747_	33839126	33775423	63703	99.81	2822874	8.36	77.4
_Tumor	PT1747_	25738482	25691134	47348	99.82	2289151	8.91	67.76
Normal	PT1770_	30236558	30183148	53410	99.82	2336542	7.74	64.33
_Tumor	PT1770_	23144436	23102114	42322	99.82	1880078	8.14	66.5
Normal	PT17763	13202696	13173741	28955	99.78	4677105	35.5	111.13
_Tumor	PT17763	16077426	16044466	32960	99.79	5230315	32.6	131.99
Normal	PT1798_	19250570	19185220	65350	99.66	8832388	46.04	146.71
_Tumor	PT1798_	11734628	11699824	34804	99.7	3265824	27.91	126.02
Normal	PT1799_	28341424	28288348	53076	99.81	2551318	9.02	79.01
_Tumor	PT1799_	28416358	28366204	50154	99.82	2530592	8.92	63.73
Normal	PT18023	18502036	18442205	59831	99.68	6397825	34.69	167.02
_Tumor	PT18023	14467200	14416275	50925	99.65	5234764	36.31	129.39
Normal	PT1821_	10964422	10942468	21954	99.8	2570143	23.49	114.01
_Tumor	PT1821_	8533592	8516119	17473	99.8	2380713	27.96	93.87
Normal	PT1822_	29876698	29821039	55659	99.81	3446287	11.56	73.46
_Tumor	PT1822_	24727866	24687002	40864	99.83	2517992	10.2	70.18
Normal	PT1835_	31160808	31106832	53976	99.83	3461016	11.13	74.66
_Tumor	PT1835_	29736890	29686961	49929	99.83	3528488	11.89	81.03
Normal	PT18650	11335698	11298347	37351	99.67	3425307	30.32	109.51
_Tumor	PT18650	18245062	18179947	65115	99.64	8071531	44.4	134.99
Normal	PT18687	10277740	10240684	37056	99.64	2481078	24.23	105.82
_Tumor	PT18687	21288138	21216425	71713	99.66	10009200	47.18	155.26
Normal	PT19032	11916676	11893192	23484	99.8	3768006	31.68	119.37
_Tumor	PT19032	12495650	12469813	25837	99.79	4929181	39.53	97.92
Normal	PT19309	24205950	24156993	48957	99.8	9600012	39.74	191.46
_Tumor	PT19309	32886296	32827347	58949	99.82	14834699	45.19	263.52
Normal	PT19931	29254566	29161239	93327	99.68	12913510	44.28	224.93
_Tumor	PT19931	9583746	9552588	31158	99.67	2461989	25.77	102.05
Normal	PT20211	18162792	18103174	59618	99.67	5841015	32.27	173.24
_Tumor	PT20211	19793238	19729197	64041	99.68	6557159	33.24	174.76
Normal	PT20871	10188748	10153655	35093	99.66	2518818	24.81	109.81
_Tumor	PT20871	27504524	27409413	95111	99.65	14069330	51.33	192.45
Normal	PT21045	18878398	18843222	35176	99.81	6244725	33.14	175.7
_Tumor	PT21045	23222776	23146634	76142	99.67	8172475	35.31	208.81
Normal	PT21121	20025168	19956407	68761	99.66	6590122	33.02	183.05
_Tumor	PT21121	23958588	23888180	70408	99.71	9994549	41.84	202.19
Normal	PT21203	14584868	14555191	29677	99.8	4291583	29.48	138.17
_Tumor	PT21203	14467704	14439259	28445	99.8	4164113	28.84	133.01
Normal	PT21244	14745266	14698996	46270	99.69	5229703	35.58	143.97
_Tumor	PT21244	16582746	16202403	380343	97.71	5923544	36.56	158.2
Normal	PT21272	46657238	46510679	146559	99.69	25808358	55.49	274.12
_Tumor	PT21272	21515824	21473869	41955	99.81	7547918	35.15	203.05
Normal	PT23255	8830014	8799753	30261	99.66	2629827	29.89	99.51
_Tumor	PT23255	19659594	19591345	68249	99.65	7234315	36.93	186.93
Normal	PT23440	14300950	14269026	31924	99.78	4313063	30.23	146.08
_Tumor	PT23440	13245816	13220007	25809	99.81	3861283	29.21	129.2
Normal	PT23855	12779662	12755436	24226	99.81	3657427	28.67	124.38
_Tumor	PT23855	74996674	74840221	156453	99.79	37086726	49.55	447.14
Normal	PT24318	28224056	28163422	60634	99.79	14029720	49.82	173.74
_Tumor	PT24318	13378448	13355257	23191	99.83	3964361	29.68	125.33
Normal	PT24821	26714646	26661234	53412	99.8	13243306	49.67	162.51
_Tumor	PT24821	21880980	21836923	44057	99.8	11228704	51.42	122.08
Normal	PT24916	12547412	12522589	24823	99.8	3926953	31.36	126.31
_Tumor	PT24916	15955388	15926552	28836	99.82	5934270	37.26	156.45
Normal	PT25022	25314514	25257715	56799	99.78	12709993	50.32	174.26
_Tumor	PT25022	27522724	27472406	50318	99.82	13561684	49.36	167.52
Normal	PT25133	26173290	26118435	54855	99.79	13268816	50.8	175.58
_Tumor	PT25133	26788124	26731944	56180	99.79	13837357	51.76	173.3
Normal	PT581_N	15594906	15561371	33535	99.78	4666815	29.99	146.38
_Tumor	PT581_T	21068912	21027167	41745	99.8	7143119	33.97	169.8
Normal	PT648_N	14897450	14865944	31506	99.79	4400499	29.6	143.73
_Tumor	PT648_T	16247912	16213567	34345	99.79	4856751	29.95	148.51
Normal	PT686_N	15089930	15057414	32516	99.78	4605633	30.59	140.39
_Tumor	PT686_T	17895892	17859632	36260	99.8	5589126	31.29	155.22
Normal	PT994_N	17062022	17008123	53899	99.68	5351294	31.46	172.2
_Tumor	PT994_T	21764032	21687763	76269	99.65	7639835	35.23	201.02
