# Supplementary material for: Recurrent PTPRT/JAK2 mutations in lung adenocarcinoma among African Americans
Source: Nat Commun. 2019 Dec 16;10:5735. doi: 10.1038/s41467-019-13732-y (PMC6915783; doi:10.1038/s41467-019-13732-y)
Supplement: Supplementary file 16 — Source Data [file 41467_2019_13732_MOESM16_ESM.xlsx]

## Sheet: Figure 2
Figure 2a
	AA Targeted	AA TCGA	EA TCGA	AA WES	EA WES
PTPRT	0.2037	0.21	0.08	0.21	0.096
JAK2	0.089	0.06	0.02	0.1	0
Figure 2b
	AA	EA
PTPRT	0.2077	0.088
JAK2	0.083	0.01
Combined	0.2907	0.098
Figure 2c
Hugo_Symbol	Sample_ID	Protein_Change	Mutation_Type	Chromosome	Start_Position	End_Position	Reference_Allele	Variant_Allele
PTPRT	PT10403	P589T	Missense_Mutation	20	40979368	40979368	G	T
PTPRT	PT11006	R1381*	Nonsense_Mutation	20	40713383	40713383	G	A
PTPRT	PT11019	R453C	Missense_Mutation	20	41100999	41100999	G	A
PTPRT	PT11587	L403M	Missense_Mutation	20	41101149	41101149	G	T
PTPRT	PT11587	G145C	Missense_Mutation	20	41419888	41419888	C	A
PTPRT	PT12394	D483E	Missense_Mutation	20	41100907	41100907	G	T
PTPRT	PT12703	C719S	Missense_Mutation	20	40911149	40911149	C	G
PTPRT	PT12819	Y663*	Nonsense_Mutation	20	40944513	40944513	G	T
PTPRT	PT15538	P352T	Missense_Mutation	20	41306605	41306605	G	T
PTPRT	PT15538	-506	FRAME_SHIFT	20	41076901	41076901	TC	T
PTPRT	PT15767	R1337S	Missense_Mutation	20	40714395	40714395	T	G
PTPRT	PT21121	P589S	Missense_Mutation	20	40979368	40979368	G	A
PTPRT	PT24318	-1411	FRAME_SHIFT	20	40710627	40710627	AC	A
Figure 2d
GSEA data graphed
collection	msigdb_link	pathway	pval	padj	ES	NES	nMoreExtreme	size	leadingEdge
h_hallmark	http://www.broadinstitute.org/gsea/msigdb/cards/HALLMARK_SPERMATOGENESIS	HALLMARK_SPERMATOGENESIS	0.000570451	0.00475376	-0.391175	-1.78194	0	93	SPATA6,IL13RA2,TLE4,PIAS2,RAD17,BRAF,TEKT2,SHE,MLF1,GSTM3,ZC3H14,JAM3,ALOX15,SCG5,SIRT1,PACRG,DCC,PARP2,DDX25,HSPA2,NPHP1,PEBP1,STRBP,CFTR
h_hallmark	http://www.broadinstitute.org/gsea/msigdb/cards/HALLMARK_UV_RESPONSE_DN	HALLMARK_UV_RESPONSE_DN	0.00189994	0.013571	-0.31855	-1.54209	2	141	SCAF8,CDON,PIK3R3,CITED2,NFIB,SDC2,CAV1,PTEN,AKT3,SERPINE1,MAP1B,GJA1,SCHIP1,PHF3,INSIG1,MTA1,DYRK1A,VLDLR,YTHDC1,ACVR2A,ATP5S,PTGFR,PAPD7,AGGF1,RASA2,MMP16,NOTCH2,MT1E,RGS4,MAGI2,NR1D2,KALRN,KIT,MAP2K5,CDKN1B,ITGB3,MYC,APBB2,PIAS3,PEX14,TJP1,DLC1,ATP2C1,SIPA1L1,CYR61,DLG1
h_hallmark	http://www.broadinstitute.org/gsea/msigdb/cards/HALLMARK_COMPLEMENT	HALLMARK_COMPLEMENT	0.0064498	0.0284856	0.32432	1.49021	22	183	FDX1,GP1BA,SRC,KYNU,HNF4A,XPNPEP1,CTSB,F5,GRB2,LGALS3,S100A9,CALM3,S100A13,CASP5,SERPINA1,C4BPB,TFPI2,MMP14,TIMP2,CTSC,CA2,CPM,EHD1,CD46,DUSP5,GATA3,CEBPB,CXCL1,SIRT6,VCPIP1,ANXA5,C3,CASP4,DYRK2,CDA,GZMA,ADAM9,PPP2CB,STX4,USP14,ATOX1,LYN,C1S,GCA,CFB,PRKCD,PLSCR1,CCL5,CD55,PLAUR,IRF1,L3MBTL4,GZMB,PSMB9,PLA2G4A,RABIF,PFN1,RCE1,CASP7,F3,ITGAM,FN1,CP,PPP4C,LCP2,SERPING1,MMP15,CASP9,HSPA1A,PRDM4
h_hallmark	http://www.broadinstitute.org/gsea/msigdb/cards/HALLMARK_INFLAMMATORY_RESPONSE	HALLMARK_INFLAMMATORY_RESPONSE	0.00586756	0.0284856	0.322432	1.4904	20	190	GP1BA,SRI,ATP2A2,IRAK2,LIF,MEP1A,GCH1,CXCL9,NOD2,PTAFR,RIPK2,GNA15,IL18,MMP14,TNFSF15,AXL,MET,BEST1,SCN1B,DCBLD2,CCRL2,MXD1,MEFV,IL4R,IL15RA,NMI,CXCL10,IL15,FZD5,P2RX4,OSMR,SEMA4D,SLC11A2,SLC4A4,TLR2,PVR,TNFAIP6,INHBA,OPRK1,ABCA1,CD82,SLC7A2,LYN,IL18RAP,ITGB8,NAMPT,IL2RB,TAPBP,CXCL11,TNFRSF1B,ADRM1,CCL5,CXCR6,CD55,PLAUR,FPR1,IRF1,IL1B,P2RX7,RNF144B,CCR7,IL18R1,SLC1A2,GPR132,CYBB,HPN,F3,LCP2,CX3CL…
h_hallmark	http://www.broadinstitute.org/gsea/msigdb/cards/HALLMARK_P53_PATHWAY	HALLMARK_P53_PATHWAY	0.00278784	0.017424	0.328335	1.52227	9	196	TRIB3,PLXNB2,PHLDA3,KIF13B,MDM2,EPHA2,S100A10,IER5,ITGB4,SLC3A2,SAT1,LIF,VAMP8,TRAF4,PITPNC1,HEXIM1,RETSAT,GPX2,H2AFJ,TRIAP1,IER3,AEN,TAX1BP3,NOL8,ST14,TP53,UPP1,MXD1,CCND3,SLC7A11,EPS8L2,TCN2,PLK2,BAIAP2,VDR,RPS27L,SERTAD3,WWP1,EI24,ABHD4,SOCS1,BAX,TAP1,NINJ1,TOB1,S100A4,IFI30,DDIT4,BAK1,CD82,PRKAB1,FDXR
h_hallmark	http://www.broadinstitute.org/gsea/msigdb/cards/HALLMARK_PI3K_AKT_MTOR_SIGNALING	HALLMARK_PI3K_AKT_MTOR_SIGNALING	0.0107825	0.0385089	0.364133	1.52779	34	98	TRIB3,MAPK1,NFKBIB,TRAF2,RAC1,GRB2,ARPC3,PAK4,STAT2,SQSTM1,TBK1,PLCB1,ACTR2,CAB39,IRAK4,DUSP3,RPTOR,AKT1S1,FASLG,PPP2R1B,TNFRSF1A,EGFR,MYD88,CLTC,SMAD2,MKNK2,DDIT3,MAP2K3,ARF1,CFL1,SLC2A1,RALB,SFN,SLA,RIT1,PFN1,PPP1CA,E2F1,RPS6KA1,ARHGDIA
h_hallmark	http://www.broadinstitute.org/gsea/msigdb/cards/HALLMARK_INTERFERON_ALPHA_RESPONSE	HALLMARK_INTERFERON_ALPHA_RESPONSE	0.00891485	0.0342879	0.370049	1.54396	28	94	STAT2,BATF2,CASP8,IL7,RIPK2,EPSTI1,TRIM26,DHX58,CCRL2,TRIM25,GBP2,IL4R,NMI,CXCL10,ELF1,GBP4,IL15,TAP1,IFI30,SLC25A28,C1S,PNPT1,IFIT2,CNP,ISG20,IFI35,CXCL11,TMEM140,PLSCR1,IRF1,PSMB9,UBE2L6,TRAFD1,OASL,RSAD2,CD47,IFIT3,LAP3,SELL,OAS1,B2M,LGALS3BP
h_hallmark	http://www.broadinstitute.org/gsea/msigdb/cards/HALLMARK_IL6_JAK_STAT3_SIGNALING	HALLMARK_IL6_JAK_STAT3_SIGNALING	0.00683654	0.0284856	0.392003	1.58458	21	79	TNFRSF21,LTBR,STAT1,GRB2,CXCL9,STAT2,CSF2RA,IL7,TNFRSF12A,IL4R,IL15RA,CXCL10,CXCL1,CXCL3,TNFRSF1A,OSMR,SOCS1,TLR2,IL13RA1,MYD88,BAK1,IL17RA,CXCL11,TNFRSF1B,IL12RB1,IRF1,IL1B,TNF,CSF2RB,IL18R1,CXCL13
h_hallmark	http://www.broadinstitute.org/gsea/msigdb/cards/HALLMARK_TNFA_SIGNALING_VIA_NFKB	HALLMARK_TNFA_SIGNALING_VIA_NFKB	0.000278784	0.00290107	0.359887	1.66855	0	196	PHLDA2,DUSP4,FUT4,B4GALT1,IER5,BIRC3,PMEPA1,SAT1,KYNU,LIF,TGIF1,PLAU,NFKBIE,LAMB3,RELB,GCH1,LITAF,PDLIM5,IER3,SQSTM1,CLCF1,NFKB2,RIPK2,IL18,BIRC2,ZC3H12A,EHD1,CCRL2,MXD1,DUSP5,FOSL1,IL15RA,GFPT2,CEBPB,CXCL10,PLK2,SMAD3,CXCL1,B4GALT5,CXCL3,SDC4,CCND1,BCL3,TAP1,NINJ1,TLR2,TNFAIP6,INHBA,TANK,ABCA1,EIF1,IFIT2,SOD2,NAMPT,CXCL11,AREG,FOSL2,EFNA1,IRS2,STAT5A,MSC,CCL5,MAP2K3,SNN,PLAUR,IRF1,IL1B,TNF
h_hallmark	http://www.broadinstitute.org/gsea/msigdb/cards/HALLMARK_INTERFERON_GAMMA_RESPONSE	HALLMARK_INTERFERON_GAMMA_RESPONSE	0.000279408	0.00290107	0.367263	1.70228	0	198	RBCK1,SRI,VAMP8,MVP,STAT1,GCH1,IRF5,CXCL9,NCOA3,PFKP,SPPL2A,STAT2,BATF2,NLRC5,CASP8,IL7,PSMB10,RIPK2,EPSTI1,TRIM26,UPP1,DHX58,METTL7B,TRIM25,IL4R,IL15RA,NMI,CXCL10,ZNFX1,GBP4,IL15,CASP4,SOCS1,TAP1,IFI30,SLC25A28,GZMA,TNFAIP6,MYD88,FCGR1A,PML,C1S,OAS3,PNPT1,IFIT2,SOD2,NAMPT,ISG20,IL2RB,IFI35,IL18BP,TAPBP,CXCL11,PSMA2,CFB,PLSCR1,CCL5,RNF213,FPR1,IRF1,PTPN6,PSMB9,CSF2RB,PLA2G4A,UBE2L6,TRAFD1,SECTM1,…
h_hallmark	http://www.broadinstitute.org/gsea/msigdb/cards/HALLMARK_REACTIVE_OXIGEN_SPECIES_PATHWAY	HALLMARK_REACTIVE_OXIGEN_SPECIES_PATHWAY	0.00429894	0.023883	0.471544	1.71498	12	45	HHEX,NDUFS2,PFKP,SBNO2,GLRX2,FES,SRXN1,NQO1,ABCC1,ATOX1,G6PD,EGLN2,SOD2,TXNRD2,GLRX,GCLC,TXN,MGST1,GSR,PRNP
h_hallmark	http://www.broadinstitute.org/gsea/msigdb/cards/HALLMARK_XENOBIOTIC_METABOLISM	HALLMARK_XENOBIOTIC_METABOLISM	0.00028177	0.00290107	0.37948	1.73481	0	172	ABCC2,PTGES,SLC6A6,ABCC3,BLVRB,XDH,COMT,SMOX,EPHA2,HSD17B2,IDH1,CES1,ATP2A2,KYNU,HNF4A,SPINT2,PTGR1,GCH1,RETSAT,CASP6,NMT1,PDLIM5,VTN,GSTO1,TMBIM6,BCAR1,DHRS7,PSMB10,ECH1,ASL,CA2,GSS,UPP1,ALAS1,JUP,SLC35B1,CYP2J2,TNFRSF1A,NINJ1,CDA,NQO1,PTGES3,CYP2S1,SLC46A3,IGFBP4,ITIH4,VNN1,ALDH2,PTS,AKR1C3,PGD,CFB,SLC6A12,GCLC,SLC12A4,TGFB2,LCAT,GSR,SERTAD1,HSD11B1,NFS1,FMO3,ACOX1,POR,PINK1,GCNT2,ALDH3A1,TMEM1…
h_hallmark	http://www.broadinstitute.org/gsea/msigdb/cards/HALLMARK_APOPTOSIS	HALLMARK_APOPTOSIS	0.000290107	0.00290107	0.394175	1.76921	0	154	KRT18,BCL2L1,BID,AIFM3,BIRC3,TSPO,SAT1,H1F0,GCH1,RETSAT,PSEN2,LGALS3,CASP6,DAP3,IER3,SQSTM1,PRF1,CASP8,GNA15,IL18,TIMP2,CTNNB1,RNASEL,TNFRSF12A,TOP2A,PMAIP1,XIAP,EBP,FASLG,BRCA1,ERBB3,CCND1,CASP4,BAX,TAP1,LMNA,PTK2,ANXA1,MMP2,FDXR,CDC25B,SOD2,ISG20,SLC20A1,DDIT3,TGFB2,IRF1,CD2,IL1B,PLCB2,TNF,GPX1,GSR,CASP2
h_hallmark	http://www.broadinstitute.org/gsea/msigdb/cards/HALLMARK_ESTROGEN_RESPONSE_EARLY	HALLMARK_ESTROGEN_RESPONSE_EARLY	0.000278784	0.00290107	0.394151	1.82741	0	196	KRT18,KRT8,PTGES,BLVRB,SEC14L2,SEMA3B,SULT2B1,CANT1,B4GALT1,SLC37A1,MLPH,TJP3,WWC1,BAG1,MYOF,RAB17,SYT12,ESRP2,ALDH3B1,RHOD,TGM2,FHL2,ANXA9,TTC39A,UGCG,ENDOD1,KRT19,CLDN7,LAD1,NBL1,MREG,OPN3,AMFR,GLA,OVOL2,SLC7A5,MUC1,PEX11A,PRSS23,SCARB1,TBC1D30,TSKU,PMAIP1,DHRS3,ELF1,TMEM164,ASB13,TFF1,CCND1,FOXC1,CYP26B1,TOB1,ABLIM1,NAV2,NCOR2,NADSYN1,AQP3,ABHD2,IGF1R,SLC7A2,IGFBP4,MYBL1,CHPT1
Source data for the GSEA analysis (volcano plot)
Gene	AT_LEAST_ONE_MUTATED-NEITHER_MUTATED_FC	AT_LEAST_ONE_MUTATED-NEITHER_MUTATED_logFC	AT_LEAST_ONE_MUTATED-NEITHER_MUTATED_tstat	AT_LEAST_ONE_MUTATED-NEITHER_MUTATED_pval	AT_LEAST_ONE_MUTATED-NEITHER_MUTATED_adjpval
RP11-284F21.9	10.3956	3.3779	5.65186	1.15711e-05	0.104502
RP11-284F21.10	6.64119	2.73144	5.57877	1.37435e-05	0.104502
RP11-284F21.7	7.33397	2.87459	5.5503	1.46979e-05	0.104502
ABCC2	15.2106	3.92701	5.28677	2.74637e-05	0.14645
ADAP1	2.94803	1.55975	5.03227	5.05029e-05	0.215446
SIM2	4.18269	2.06443	4.91879	6.63614e-05	0.235915
CARD10	2.88198	1.52706	4.72096	0.000107005	0.32606
GRAMD1B	4.66249	2.2211	4.63757	0.00013095	0.349146
PKD1L2	4.77972	2.25693	4.38615	0.000241017	0.534497
RP11-1246C19.1	3.30751	1.72575	4.36076	0.000256349	0.534497
CCDC122	2.25529	1.17331	4.33089	0.000275643	0.534497
LACC1	2.09379	1.06612	4.15726	0.00042025	0.666578
MST1R	3.87486	1.95415	4.11369	0.000467144	0.666578
PRR13	1.48445	0.569932	4.09875	0.000484396	0.666578
ANKRD22	3.75125	1.90737	4.08721	0.000498155	0.666578
KRT8P45	3.473	1.79618	4.01417	0.000594721	0.666578
CUEDC1	1.92673	0.946156	4.01402	0.000594937	0.666578
FAM83A-AS1	8.74935	3.12918	4.00548	0.00060738	0.666578
SNX8	1.80053	0.848421	3.99008	0.000630494	0.666578
RBCK1	1.76417	0.818989	3.98761	0.000634271	0.666578
AP1S3	2.37266	1.24651	3.97355	0.000656265	0.666578
AP000347.4	2.07006	1.04967	3.93066	0.000728101	0.700047
BCL9L	2.33392	1.22276	3.87204	0.000839082	0.700047
FAM83A	10.8328	3.43733	3.84525	0.00089523	0.700047
KLK6	18.9007	4.24037	3.84234	0.00090155	0.700047
B3GNT3	4.5736	2.19333	3.8044	0.000988082	0.700047
PRSS22	5.09192	2.34821	3.79856	0.0010021	0.700047
CTD-2571E19.3	10.385	3.37643	3.79431	0.00101245	0.700047
RP11-58O9.2	6.85938	2.77808	3.78995	0.00102316	0.700047
MICALL2	2.42213	1.27628	3.78861	0.00102646	0.700047
UNC13D	2.74254	1.45551	3.7809	0.00104574	0.700047
SLX1B-SULT1A4	-6.89594	-2.78575	-3.76837	0.00107783	0.700047
KRT80	4.08621	2.03076	3.75874	0.00110316	0.700047
KRT18	3.87386	1.95377	3.75399	0.00111587	0.700047
BCAN	3.24504	1.69824	3.71928	0.00121321	0.7131
SMIM6	2.96733	1.56916	3.71831	0.00121606	0.7131
KRT8P3	2.83865	1.5052	3.71123	0.00123698	0.7131
PHLDA2	2.59537	1.37594	3.65402	0.00141949	0.79385
LPGAT1	1.65378	0.725765	3.6333	0.00149194	0.79385
TCEA3	-4.83402	-2.27322	-3.62799	0.00151109	0.79385
CTD-2336O2.3	5.23865	2.38919	3.62392	0.00152592	0.79385
DACH1	-6.20564	-2.63358	-3.54004	0.00186564	0.875581
S100A16	3.25008	1.70047	3.53517	0.00188753	0.875581
ASAP3	-2.0254	-1.01821	-3.53501	0.00188824	0.875581
IRX5	-10.086	-3.33428	-3.52508	0.0019336	0.875581
RNF43	3.69642	1.88613	3.51723	0.00197026	0.875581
C1QTNF3-AMACR	10.6452	3.41213	3.51578	0.00197708	0.875581
TMEM265	11.3639	3.50638	3.51188	0.0019956	0.875581
PCDHGB1	-4.23157	-2.08119	-3.50857	0.00201141	0.875581
ZC3H12C	2.03269	1.02339	3.49943	0.00205585	0.877024
SMAGP	1.93415	0.951703	3.47498	0.00217932	0.904075
KRT8	3.37567	1.75518	3.45316	0.0022957	0.904075
RP5-965G21.4	3.06301	1.61495	3.44958	0.00231534	0.904075
TRIM6	2.24964	1.16969	3.4469	0.00233021	0.904075
KRT7	4.82046	2.26917	3.44672	0.00233118	0.904075
CTAGE4	3.82572	1.93573	3.43718	0.00238478	0.908347
FAM184A	-3.05784	-1.61251	-3.40326	0.00258511	0.943713
CES1P1	10.4785	3.38937	3.396	0.00263009	0.943713
ASPH	2.2889	1.19466	3.39304	0.00264865	0.943713
SPATA6	-2.12451	-1.08713	-3.39209	0.00265461	0.943713
TTC3P1	-2.05898	-1.04193	-3.3746	0.00276713	0.967588
HGSNAT	1.83472	0.875562	3.36563	0.00282665	0.97246
MED15	2.04144	1.02958	3.34293	0.00298286	0.999975
LINC01637	3.9591	1.98517	3.31156	0.00321268	0.999975
S100A6	3.01135	1.59041	3.2969	0.00332592	0.999975
RP11-342M21.2	2.6365	1.39862	3.28525	0.00341865	0.999975
C1orf147	2.13145	1.09184	3.28084	0.00345438	0.999975
PTGES	3.65422	1.86956	3.24042	0.00379956	0.999975
KRT18P28	4.88854	2.2894	3.23863	0.00381551	0.999975
RP11-285E9.6	4.30545	2.10616	3.23097	0.00388488	0.999975
IQCE	1.63308	0.707599	3.22184	0.00396922	0.999975
C19orf33	3.31112	1.72732	3.21727	0.00401208	0.999975
KAT6B	-1.61661	-0.692971	-3.21081	0.00407335	0.999975
PTPRH	5.68362	2.50681	3.2012	0.00416633	0.999975
KRT7-AS	3.77748	1.91742	3.18137	0.00436457	0.999975
AMIGO1	-2.01511	-1.01086	-3.17178	0.00446368	0.999975
CDHR5	3.47415	1.79666	3.17103	0.00447157	0.999975
NPAS2	3.43849	1.78177	3.16112	0.00457649	0.999975
PCDHGA4	-3.00305	-1.58643	-3.16109	0.00457683	0.999975
SLC9A8	1.53233	0.615729	3.16009	0.00458749	0.999975
PPP1R13B	-1.78205	-0.833538	-3.14638	0.00473693	0.999975
TMEM184A	3.18749	1.67242	3.14422	0.00476095	0.999975
RP11-75C10.7	3.38665	1.75986	3.13414	0.00487434	0.999975
CTD-2267D19.3	1.83843	0.87847	3.12962	0.00492606	0.999975
TTC7A	1.53911	0.622098	3.12595	0.00496847	0.999975
NKILA	2.71023	1.43841	3.12354	0.00499639	0.999975
CKLF-CMTM1	1.81782	0.862209	3.12349	0.00499707	0.999975
RP11-936I5.1	2.4497	1.2926	3.11951	0.00504364	0.999975
AC092168.2	3.43299	1.77947	3.10834	0.00517664	0.999975
DUSP4	3.77491	1.91644	3.10704	0.00519239	0.999975
STK33	-3.40892	-1.76932	-3.10401	0.00522914	0.999975
ZDHHC21	-1.64131	-0.714849	-3.10327	0.0052382	0.999975
BRMS1L	-2.08153	-1.05764	-3.09456	0.00534544	0.999975
RP11-568K15.1	1.84099	0.880482	3.08752	0.00543377	0.999975
INTS1	1.71897	0.781541	3.08367	0.00548259	0.999975
ANKRD18B	6.81074	2.76781	3.08341	0.00548598	0.999975
ITGAE	1.93275	0.950652	3.08097	0.00551719	0.999975
SNAP29	1.73517	0.795079	3.06788	0.00568756	0.999975
RP11-429J17.7	3.79596	1.92447	3.0673	0.00569521	0.999975
TIAM1	-1.99262	-0.994666	-3.06329	0.00574845	0.999975
CREG2	6.81031	2.76772	3.06025	0.00578919	0.999975
C1GALT1	1.8239	0.867028	3.05549	0.00585345	0.999975
SHANK2-AS3	4.00264	2.00095	3.05435	0.00586896	0.999975
PRSS30P	4.13689	2.04854	3.04679	0.00597275	0.999975
SPATA12	2.20644	1.14172	3.04404	0.00601094	0.999975
PLIN3	1.54155	0.624381	3.04114	0.00605152	0.999975
LIPH	2.6827	1.42369	3.03616	0.00612176	0.999975
KIFC3	1.97366	0.980874	3.03399	0.00615258	0.999975
POLD4	1.6493	0.721854	3.02716	0.00625065	0.999975
ADGRF4	4.20401	2.07177	3.01535	0.00642373	0.999975
MIR194-2HG	5.34313	2.41769	3.0101	0.00650224	0.999975
MYRIP	-2.48667	-1.31421	-3.00884	0.00652109	0.999975
CDH13	-2.10626	-1.07468	-3.00454	0.00658618	0.999975
PKDCC	2.65688	1.40973	2.99818	0.00668365	0.999975
RLF	-1.47316	-0.558909	-2.99521	0.00672966	0.999975
BBC3	1.90996	0.933545	2.99244	0.00677279	0.999975
SSBP3	-1.71647	-0.779447	-2.98361	0.00691208	0.999975
AMZ1	1.938	0.954571	2.98233	0.00693256	0.999975
MYEOV	5.35253	2.42022	2.981	0.00695379	0.999975
ZC3H6	-1.53329	-0.61663	-2.98097	0.00695427	0.999975
BCL2L1	1.60958	0.686684	2.98038	0.0069637	0.999975
TRIB3	2.54857	1.34969	2.9674	0.00717517	0.999975
CAPS2	1.69237	0.759048	2.9662	0.00719489	0.999975
IKBKE	1.99124	0.993667	2.96506	0.00721386	0.999975
AC007192.6	-4.42252	-2.14487	-2.96467	0.0072203	0.999975
MTMR11	2.49188	1.31724	2.96188	0.00726691	0.999975
CCL11	4.02493	2.00896	2.95916	0.00731243	0.999975
TSPAN15	1.8039	0.851121	2.95618	0.00736273	0.999975
RP11-83B20.3	2.31465	1.2108	2.95439	0.00739303	0.999975
CTB-147N14.6	4.49424	2.16808	2.94443	0.00756422	0.999975
DTX4	2.56898	1.3612	2.94072	0.00762903	0.999975
UBE2L3	1.7015	0.76681	2.93481	0.00773315	0.999975
PABPC4	-1.4246	-0.510555	-2.93206	0.00778208	0.999975
HIST1H2BB	3.32653	1.73402	2.92691	0.00787451	0.999975
RP11-541N10.3	1.85858	0.894203	2.92372	0.00793238	0.999975
CNKSR3	-2.15251	-1.10602	-2.92206	0.00796272	0.999975
KRT18P1	3.78979	1.92212	2.92099	0.0079822	0.999975
LINC00937	2.28655	1.19317	2.91967	0.00800644	0.999975
GALNT4	2.12509	1.08752	2.91964	0.00800688	0.999975
PRKCA	2.3612	1.23952	2.9086	0.00821202	0.999975
KRT18P15	1.75983	0.815433	2.90849	0.00821395	0.999975
SMIM5	1.91486	0.937238	2.90791	0.00822494	0.999975
PRKCA-AS1	2.59608	1.37633	2.90016	0.00837211	0.999975
MYO7A	2.05713	1.04063	2.89668	0.00843896	0.999975
PIK3C3	-1.50885	-0.593449	-2.88925	0.00858336	0.999975
SLC6A6	1.72428	0.785997	2.88705	0.00862662	0.999975
CREG1	1.50959	0.594156	2.87838	0.00879909	0.999975
SCAF8	-1.43703	-0.523091	-2.87801	0.00880658	0.999975
LINC00839	-5.44244	-2.44425	-2.87531	0.00886104	0.999975
RP13-104F24.3	2.30719	1.20614	2.86668	0.00903714	0.999975
ABCC9	-2.6899	-1.42755	-2.85831	0.00921107	0.999975
LINC01833	14.0065	3.80802	2.85786	0.00922046	0.999975
TSPYL1	-1.33092	-0.412424	-2.85114	0.00936263	0.999975
KRT86	2.41474	1.27187	2.84781	0.0094338	0.999975
AC073283.7	1.9121	0.935157	2.84671	0.00945745	0.999975
TANGO2	1.77011	0.823843	2.84475	0.00949967	0.999975
CTD-3065B20.2	2.19917	1.13696	2.84348	0.00952706	0.999975
RP11-347C12.3	2.52155	1.33431	2.84318	0.00953377	0.999975
SLC22A20	2.47668	1.30841	2.83932	0.00961778	0.999975
SNAPC3	-1.46892	-0.554757	-2.83523	0.00970749	0.999975
AC092171.4	1.67044	0.740227	2.8346	0.00972138	0.999975
HACD1	2.14473	1.1008	2.83421	0.00973	0.999975
EPS8L3	12.5022	3.64411	2.82973	0.00982953	0.999975
MSRB1	1.82342	0.866645	2.82838	0.0098597	0.999975
RHPN2	3.26434	1.70679	2.82619	0.00990869	0.999975
SPEG	-3.23848	-1.69532	-2.82357	0.00996781	0.999975
DDX24	-1.45848	-0.544461	-2.82038	0.0100403	0.999975
SCD5	-2.81899	-1.49518	-2.81215	0.0102292	0.999975
KCNN4	3.14008	1.6508	2.80829	0.0103193	0.999975
TMEM88	-3.16358	-1.66156	-2.80316	0.0104396	0.999975
STEAP1	2.43204	1.28217	2.80166	0.0104751	0.999975
CTD-2373H9.3	2.26032	1.17653	2.7983	0.0105552	0.999975
ABCC3	3.36112	1.74894	2.79732	0.0105787	0.999975
SPACA4	2.2708	1.1832	2.79707	0.0105845	0.999975
TBC1D3L	7.56552	2.91944	2.79169	0.0107142	0.999975
SNORA59B	-1.72078	-0.783062	-2.79127	0.0107243	0.999975
PHYHD1	-3.02594	-1.59738	-2.7886	0.0107892	0.999975
BLVRB	2.20849	1.14306	2.78613	0.0108497	0.999975
ZDHHC15	-2.63442	-1.39749	-2.78494	0.0108788	0.999975
AC073551.1	3.80516	1.92796	2.77753	0.0110623	0.999975
RP11-45A17.3	2.08798	1.06211	2.77445	0.0111396	0.999975
DPP9-AS1	1.76112	0.816493	2.77284	0.0111802	0.999975
SDF2L1	2.05204	1.03706	2.77165	0.0112101	0.999975
ARL14	5.67987	2.50586	2.767	0.0113284	0.999975
AC138035.3	3.72569	1.89751	2.76451	0.0113923	0.999975
AC005077.14	4.40133	2.13794	2.76297	0.0114316	0.999975
PSMG3-AS1	1.95444	0.966756	2.76164	0.011466	0.999975
TBC1D3B	2.05005	1.03566	2.75706	0.0115849	0.999975
SEC14L2	1.71972	0.782176	2.75569	0.0116206	0.999975
C15orf52	1.98618	0.989993	2.75379	0.0116705	0.999975
RP11-10J21.2	2.38188	1.2521	2.74842	0.0118126	0.999975
HIC2	1.89226	0.920108	2.74667	0.0118589	0.999975
CTNND1	1.67355	0.742912	2.746	0.0118769	0.999975
KCP	3.37369	1.75433	2.73966	0.0120473	0.999975
GATSL3	1.94477	0.959599	2.73641	0.0121358	0.999975
CDON	-2.74028	-1.45432	-2.73571	0.0121547	0.999975
BZW2	1.62217	0.697926	2.73416	0.0121972	0.999975
ASB1	1.51743	0.60163	2.73149	0.0122704	0.999975
ADORA1	2.84202	1.50692	2.72914	0.0123356	0.999975
RP11-84G21.1	2.3731	1.24677	2.72515	0.0124464	0.999975
XDH	4.67717	2.22564	2.72418	0.0124735	0.999975
TMPRSS11E	6.58749	2.71973	2.72168	0.0125437	0.999975
GCHFR	1.59316	0.671894	2.7187	0.0126278	0.999975
ABALON	1.76128	0.816624	2.718	0.0126476	0.999975
HGD	4.75869	2.25056	2.71753	0.0126609	0.999975
DAGLA	1.8701	0.903116	2.71723	0.0126696	0.999975
RIOK2	-1.452	-0.538039	-2.71608	0.0127022	0.999975
ORMDL1	-1.33179	-0.413363	-2.71527	0.0127254	0.999975
ABCC11	2.50782	1.32643	2.71518	0.0127279	0.999975
AP001625.6	2.49984	1.32183	2.70765	0.0129443	0.999975
GPAT3	2.75934	1.46433	2.7072	0.0129573	0.999975
CHMP1B	1.56994	0.65071	2.69469	0.0133252	0.999975
PWWP2B	1.66491	0.735442	2.69114	0.0134313	0.999975
NAPRT	2.25849	1.17536	2.68909	0.0134928	0.999975
CSNK1G3	-1.30146	-0.380132	-2.68561	0.0135982	0.999975
PPEF1	2.43314	1.28282	2.68326	0.0136697	0.999975
SEMA3B	2.9573	1.56428	2.68162	0.0137198	0.999975
ZNF608	-1.94107	-0.956851	-2.67777	0.0138382	0.999975
KRT8P4	4.39175	2.13479	2.67576	0.0139003	0.999975
FDX1	1.49979	0.584764	2.67524	0.0139165	0.999975
WSCD1	-4.379	-2.1306	-2.67284	0.0139912	0.999975
RP11-277P12.6	3.24126	1.69656	2.67255	0.0140002	0.999975
AC007128.1	4.47428	2.16166	2.6691	0.0141083	0.999975
MAFK	2.90776	1.53991	2.66658	0.0141875	0.999975
SALL2	-2.67624	-1.42021	-2.66528	0.0142288	0.999975
SLC22A18	1.64642	0.719333	2.66176	0.0143406	0.999975
RASA4CP	-2.01112	-1.008	-2.65643	0.014512	0.999975
CYP3A5	2.20469	1.14057	2.65378	0.0145976	0.999975
COX19	1.46147	0.547423	2.65377	0.0145978	0.999975
MTUS2	-2.83358	-1.50263	-2.65342	0.0146092	0.999975
APC	-1.37187	-0.456146	-2.64834	0.0147753	0.999975
COASY	1.41258	0.498335	2.64571	0.0148618	0.999975
MEAF6	-1.47994	-0.565535	-2.64037	0.0150392	0.999975
KLRC2	3.95917	1.9852	2.63916	0.0150794	0.999975
RP11-177C12.1	2.03748	1.02679	2.63904	0.0150835	0.999975
SCAMP1	-1.33652	-0.418478	-2.63819	0.015112	0.999975
AC016738.4	2.33117	1.22105	2.63746	0.0151366	0.999975
RP11-477H21.2	2.18279	1.12617	2.63505	0.0152177	0.999975
MAGED4B	-4.72909	-2.24156	-2.63497	0.0152204	0.999975
NRXN3	-2.51227	-1.32899	-2.63432	0.0152424	0.999975
RP11-449P15.2	1.81213	0.857684	2.63092	0.0153577	0.999975
SLC25A42	-1.69366	-0.760141	-2.63079	0.0153621	0.999975
RP3-475N16.1	2.05615	1.03995	2.63049	0.0153724	0.999975
AGTRAP	1.53432	0.617602	2.62958	0.0154035	0.999975
METTL18	1.53392	0.617226	2.62913	0.0154188	0.999975
MOCOS	2.22393	1.15311	2.62809	0.0154546	0.999975
PLXNB2	1.62333	0.698958	2.62698	0.0154924	0.999975
GOLGA8B	-1.48731	-0.57271	-2.62663	0.0155046	0.999975
S100A14	4.27921	2.09735	2.62366	0.015607	0.999975
FUT4	2.05468	1.03892	2.62237	0.0156517	0.999975
COMT	1.93311	0.950924	2.62081	0.0157059	0.999975
SMOX	2.21342	1.14628	2.61989	0.0157378	0.999975
GUCY2C	3.46428	1.79256	2.61957	0.015749	0.999975
SULT2B1	3.20611	1.68082	2.61887	0.0157735	0.999975
TRPC1	-1.98319	-0.987821	-2.61773	0.0158133	0.999975
ARID5B	-1.60136	-0.679299	-2.61626	0.0158647	0.999975
FOXJ3	-1.31423	-0.394222	-2.61434	0.0159323	0.999975
AP000347.2	1.59551	0.674022	2.61298	0.0159804	0.999975
PHLDA3	2.13083	1.09141	2.6128	0.0159868	0.999975
PELO	1.42354	0.509483	2.6124	0.0160009	0.999975
KRT81	3.96471	1.98721	2.61139	0.0160365	0.999975
SLC23A2	1.46895	0.554788	2.61033	0.0160743	0.999975
ULBP1	-4.15124	-2.05354	-2.60885	0.0161268	0.999975
GOLIM4	-1.55271	-0.634788	-2.60859	0.0161362	0.999975
FHOD3	2.64022	1.40066	2.60787	0.0161617	0.999975
MAVS	1.5517	0.633852	2.60551	0.0162463	0.999975
UBR7	-1.51566	-0.59995	-2.60191	0.0163761	0.999975
IL13RA2	-4.98798	-2.31845	-2.60021	0.0164378	0.999975
LINC00862	2.29458	1.19823	2.59816	0.0165121	0.999975
SQRDL	1.66022	0.731373	2.59773	0.016528	0.999975
ANXA3	2.42542	1.27823	2.59738	0.0165409	0.999975
RP11-373L24.1	-4.76867	-2.25359	-2.59526	0.0166183	0.999975
TRDMT1	-1.76259	-0.817696	-2.59371	0.0166752	0.999975
NUDT4	1.45687	0.542875	2.59358	0.0166799	0.999975
AK3P5	1.87452	0.906525	2.59241	0.016723	0.999975
RP11-310J24.3	1.88739	0.916396	2.58933	0.0168372	0.999975
GP1BA	1.97698	0.983299	2.58772	0.016897	0.999975
CTD-2373H9.5	2.41846	1.27409	2.5872	0.0169163	0.999975
DEFB1	7.00026	2.80741	2.58717	0.0169175	0.999975
AC006547.13	1.90387	0.928938	2.58343	0.0170576	0.999975
MARCKSL1P1	2.21186	1.14526	2.58338	0.0170594	0.999975
CTD-2366F13.1	2.08876	1.06265	2.5821	0.0171077	0.999975
MYRF	2.5054	1.32504	2.58132	0.0171371	0.999975
KIF13B	2.44536	1.29005	2.58106	0.0171469	0.999975
CMC4	-1.71731	-0.780151	-2.58043	0.0171705	0.999975
RP5-1033H22.2	2.13926	1.09711	2.57577	0.0173477	0.999975
MKRN2OS	1.98531	0.989366	2.57507	0.0173746	0.999975
ATP13A4-AS1	-8.92757	-3.15827	-2.57428	0.0174046	0.999975
SNX10	1.96315	0.973168	2.57266	0.017467	0.999975
FOXO3	-1.44385	-0.529922	-2.57043	0.0175527	0.999975
SP8	5.73204	2.51905	2.57002	0.0175686	0.999975
GTF2IP7	3.66631	1.87433	2.56994	0.0175717	0.999975
TLE4	-1.76841	-0.822451	-2.56734	0.0176722	0.999975
HTR1D	2.63102	1.39562	2.56378	0.0178114	0.999975
PRUNE2	-4.57399	-2.19345	-2.56256	0.0178589	0.999975
OSBP2	1.90208	0.927581	2.56073	0.0179309	0.999975
BTNL9	-3.81691	-1.9324	-2.55928	0.0179884	0.999975
MAP7D3	-2.10362	-1.07288	-2.55699	0.0180787	0.999975
ACAA1	1.49312	0.578332	2.55178	0.0182869	0.999975
CANT1	1.52831	0.611934	2.54764	0.0184536	0.999975
RP11-977G19.10	4.71862	2.23836	2.54518	0.0185534	0.999975
PYGB	1.70925	0.773366	2.54508	0.0185575	0.999975
MDM2	1.721	0.783249	2.54338	0.0186266	0.999975
GDPGP1	1.55072	0.632935	2.54031	0.0187523	0.999975
GNA12	1.40002	0.485451	2.539	0.0188064	0.999975
CTD-3060P21.1	2.60927	1.38365	2.53807	0.0188446	0.999975
RP11-826F13.1	3.61847	1.85538	2.5378	0.0188558	0.999975
BIN1	1.61024	0.68728	2.53503	0.0189703	0.999975
ZFAND2A	1.64701	0.719849	2.53481	0.0189795	0.999975
TIRAP	1.48257	0.568105	2.53417	0.0190062	0.999975
SLC8B1	1.69352	0.760022	2.53179	0.0191055	0.999975
DEF8	1.50695	0.591627	2.52919	0.0192142	0.999975
RP11-309L24.4	2.73425	1.45115	2.52713	0.0193011	0.999975
FILIP1	-2.26928	-1.18224	-2.52657	0.0193247	0.999975
ADGRL1	-1.92235	-0.942868	-2.52539	0.0193745	0.999975
FOXA3	3.35236	1.74518	2.52503	0.0193899	0.999975
GPR78	2.42465	1.27778	2.52331	0.0194627	0.999975
VPS9D1	1.61788	0.694105	2.52213	0.0195132	0.999975
RP11-234K24.3	3.32639	1.73396	2.51636	0.0197606	0.999975
FREM1	-3.12499	-1.64385	-2.51315	0.0198993	0.999975
RALGAPA1	-1.55325	-0.635289	-2.50695	0.0201704	0.999975
FBXL18	1.45719	0.54319	2.50428	0.0202877	0.999975
ENOX1	1.8208	0.864569	2.50382	0.0203083	0.999975
NAP1L2	-2.98921	-1.57976	-2.50158	0.0204078	0.999975
AP2A1	1.33399	0.415752	2.4993	0.0205094	0.999975
CYB561A3	1.45813	0.544115	2.4983	0.0205539	0.999975
SETD3	-1.32513	-0.406131	-2.4973	0.0205988	0.999975
MPST	1.66728	0.737496	2.497	0.020612	0.999975
BAIAP3	2.39575	1.26048	2.4954	0.020684	0.999975
CNST	-1.46677	-0.552646	-2.49494	0.0207047	0.999975
EPHA2	2.44791	1.29155	2.49457	0.0207216	0.999975
KIF26A	-3.03401	-1.60123	-2.49385	0.0207539	0.999975
MARK2	1.42775	0.513739	2.49299	0.0207929	0.999975
STRN3	-1.7005	-0.76596	-2.49246	0.0208166	0.999975
PPIL2	1.53112	0.614583	2.48961	0.0209464	0.999975
MYL12A	1.4046	0.49016	2.48718	0.0210571	0.999975
GRIN2A	-5.43625	-2.44261	-2.48336	0.0212326	0.999975
TSHZ1	-1.5099	-0.59445	-2.47129	0.0217959	0.999975
REV3L	-1.55644	-0.638252	-2.47093	0.0218129	0.999975
HECW1	1.97076	0.978756	2.4708	0.0218191	0.999975
RP11-6N17.4	1.71021	0.774175	2.46956	0.0218781	0.999975
LINC01137	1.95144	0.964539	2.46557	0.0220679	0.999975
HDAC11	1.67397	0.743277	2.46405	0.0221406	0.999975
LRG1	2.68115	1.42285	2.46049	0.022312	0.999975
GNL2	-1.43752	-0.523578	-2.46012	0.0223299	0.999975
PDZD4	-2.45196	-1.29393	-2.45947	0.0223613	0.999975
CCDC57	1.57669	0.656895	2.45803	0.0224312	0.999975
TRPM2-AS	2.90375	1.53792	2.45533	0.0225626	0.999975
GRIN2D	2.6044	1.38095	2.45469	0.022594	0.999975
BTF3	-1.41849	-0.504352	-2.45437	0.0226095	0.999975
KIDINS220	-1.36266	-0.44643	-2.45357	0.0226487	0.999975
ATP6V0CP1	2.58951	1.37268	2.45156	0.0227475	0.999975
PON2	2.01333	1.00958	2.45128	0.0227609	0.999975
RP11-103B5.4	1.96285	0.972946	2.45068	0.0227905	0.999975
SHANK2-AS1	4.27453	2.09577	2.4488	0.0228833	0.999975
BID	1.66025	0.731399	2.44879	0.022884	0.999975
GNE	1.66621	0.736569	2.44819	0.0229135	0.999975
ADGRV1	-8.37625	-3.0663	-2.44338	0.0231526	0.999975
B4GALT1	1.91044	0.933902	2.44335	0.0231544	0.999975
ATXN3	-1.35923	-0.44279	-2.44272	0.0231858	0.999975
SLC45A4	1.98355	0.988085	2.44083	0.0232806	0.999975
CHAD	2.48003	1.31036	2.44054	0.0232954	0.999975
LINC01270	3.06541	1.61608	2.44022	0.0233114	0.999975
RPS6	-1.4942	-0.579369	-2.43997	0.0233241	0.999975
CICP27	1.81878	0.862969	2.43949	0.0233479	0.999975
AGO3	-1.41883	-0.504704	-2.4352	0.0235652	0.999975
NPEPPS	1.4175	0.503351	2.43315	0.0236696	0.999975
TMEM144	1.69773	0.763609	2.43183	0.023737	0.999975
SEMA6A-AS1	-2.32783	-1.21899	-2.42927	0.0238681	0.999975
ACTB	1.34231	0.424722	2.42876	0.0238944	0.999975
GOLM1	2.06562	1.04657	2.42658	0.0240067	0.999975
SHPRH	-1.3298	-0.411209	-2.42111	0.0242912	0.999975
IGSF10	-3.85625	-1.9472	-2.41902	0.0244006	0.999975
GNA13	-1.41355	-0.499328	-2.41509	0.0246081	0.999975
KCNJ8	-2.83352	-1.50259	-2.41425	0.0246525	0.999975
HACE1	-1.41142	-0.497145	-2.41287	0.0247253	0.999975
SLC37A1	2.08313	1.05876	2.41076	0.0248377	0.999975
FA2H	2.87422	1.52317	2.41	0.0248783	0.999975
CBWD1	-1.44128	-0.527349	-2.40967	0.024896	0.999975
RP11-32B5.7	-2.48121	-1.31104	-2.40904	0.0249299	0.999975
RP3-394A18.1	1.39738	0.482727	2.40847	0.0249603	0.999975
ZKSCAN8	-1.45775	-0.543743	-2.4074	0.0250179	0.999975
PRPF38A	-1.36187	-0.445591	-2.40715	0.0250309	0.999975
KIAA1755	2.12004	1.08409	2.40429	0.025185	0.999975
S100A10	1.83842	0.87847	2.40407	0.0251974	0.999975
SCO2	1.5951	0.67365	2.40361	0.0252222	0.999975
TTYH2	-1.95086	-0.964112	-2.4027	0.0252715	0.999975
CEP295NL	2.10362	1.07288	2.40135	0.0253446	0.999975
ATP13A4	-4.4855	-2.16527	-2.39947	0.0254467	0.999975
SP6	2.58102	1.36794	2.39874	0.025487	0.999975
PCDHB13	-2.43883	-1.28619	-2.39634	0.0256183	0.999975
UQCRFS1P1	2.57688	1.36563	2.39494	0.0256953	0.999975
F8	-2.40538	-1.26626	-2.39457	0.0257157	0.999975
IQGAP3	2.00459	1.00331	2.38637	0.026171	0.999975
MARK3	-1.26623	-0.340538	-2.3857	0.0262086	0.999975
KRT18P10	3.35548	1.74652	2.38445	0.0262786	0.999975
NPR1	-3.05757	-1.61239	-2.38327	0.026345	0.999975
FAM117B	-1.79107	-0.840822	-2.38216	0.026408	0.999975
KIAA2022	-5.66252	-2.50144	-2.38205	0.0264141	0.999975
ATAD1	-1.5981	-0.676355	-2.38114	0.0264657	0.999975
RTN4RL1	-6.81933	-2.76963	-2.3809	0.0264793	0.999975
PIK3R3	-1.68287	-0.750925	-2.38037	0.0265089	0.999975
HRASLS	-5.525	-2.46597	-2.37602	0.0267565	0.999975
RP1-21O18.3	2.22245	1.15215	2.37526	0.0268003	0.999975
IER5	1.90768	0.931818	2.37408	0.0268679	0.999975
C22orf29	1.66395	0.734612	2.36991	0.0271079	0.999975
CTD-2561B21.5	1.62414	0.699673	2.36676	0.0272909	0.999975
RP11-98J23.2	-1.97452	-0.981502	-2.36546	0.0273665	0.999975
GPR183	-1.82464	-0.867611	-2.36377	0.0274651	0.999975
ZBTB7C	-5.24187	-2.39008	-2.36298	0.0275118	0.999975
RNF216P1	1.31367	0.3936	2.36266	0.0275306	0.999975
SYT16	2.75483	1.46197	2.36186	0.0275776	0.999975
RP11-75C10.6	2.27653	1.18684	2.36114	0.0276194	0.999975
RCOR1	-1.45017	-0.536219	-2.36048	0.0276584	0.999975
CC2D2A	-1.47334	-0.559094	-2.3598	0.0276984	0.999975
RP11-264B17.3	1.56106	0.642525	2.35748	0.0278356	0.999975
SRC	1.56751	0.648473	2.35511	0.0279766	0.999975
RP11-545P7.9	1.87959	0.910415	2.35177	0.0281762	0.999975
RP3-323A16.1	-3.39619	-1.76392	-2.35062	0.0282454	0.999975
TRPM2	2.04564	1.03255	2.35012	0.028275	0.999975
ANKHD1	-1.30112	-0.379751	-2.34816	0.0283934	0.999975
TBC1D31	1.85948	0.8949	2.34642	0.0284987	0.999975
ZNF682	-1.81197	-0.85756	-2.34479	0.0285976	0.999975
PLEKHG5	-1.78692	-0.837478	-2.34375	0.0286609	0.999975
WDR35	-1.62967	-0.704578	-2.34053	0.0288577	0.999975
TOM1	1.63347	0.707942	2.33974	0.0289059	0.999975
PRR26	1.98698	0.990577	2.33643	0.0291098	0.999975
GHRLOS	1.76228	0.817442	2.33499	0.0291989	0.999975
RAB27B	3.04879	1.60824	2.33475	0.0292139	0.999975
AIFM3	2.29092	1.19593	2.33447	0.0292309	0.999975
GALNT6	2.54547	1.34793	2.3343	0.0292416	0.999975
SH3TC2	2.80226	1.48659	2.33345	0.0292946	0.999975
RP11-407G23.5	2.53301	1.34086	2.33313	0.029314	0.999975
HSD17B2	2.91486	1.54343	2.33119	0.029435	0.999975
RP11-470B22.1	2.95359	1.56247	2.33017	0.0294986	0.999975
SWAP70	-1.48151	-0.567071	-2.32994	0.029513	0.999975
SHCBP1	1.91574	0.937902	2.32955	0.0295378	0.999975
TBC1D22A	1.40563	0.491219	2.32907	0.0295679	0.999975
KPNA2P3	2.05524	1.03931	2.32821	0.0296216	0.999975
RTEL1P1	1.93412	0.951676	2.32747	0.0296684	0.999975
SLC44A3	2.45258	1.2943	2.32492	0.0298286	0.999975
ATG2B	-1.40113	-0.486595	-2.32456	0.0298514	0.999975
XG	3.08169	1.62372	2.32389	0.0298942	0.999975
AC068282.3	-3.12905	-1.64572	-2.32273	0.0299674	0.999975
ERVH48-1	3.10775	1.63587	2.32246	0.0299849	0.999975
ZNF341	1.69035	0.757321	2.32237	0.0299904	0.999975
MLPH	3.87071	1.9526	2.32018	0.0301296	0.999975
WASF1	-2.08407	-1.0594	-2.31994	0.0301449	0.999975
ITGB4	2.94187	1.55673	2.31855	0.0302336	0.999975
2019-09-09	1.48387	0.569363	2.31478	0.0304759	0.999975
CRNDE	-2.67963	-1.42203	-2.31319	0.0305781	0.999975
COBL	2.48832	1.31517	2.31246	0.0306255	0.999975
TNFSF11	2.45731	1.29708	2.3102	0.0307722	0.999975
CUTC	1.54677	0.629254	2.30965	0.0308082	0.999975
RP1-315G1.1	1.6692	0.739156	2.30941	0.0308233	0.999975
GNG10	1.42111	0.507018	2.30918	0.0308386	0.999975
C9orf84	1.62202	0.697796	2.30823	0.0309007	0.999975
IGLC7	7.15242	2.83843	2.30802	0.0309139	0.999975
LINC01694	-2.82768	-1.49962	-2.30678	0.0309953	0.999975
CCNYL1	1.40478	0.490348	2.30528	0.0310937	0.999975
TXNDC16	-1.72619	-0.787589	-2.30513	0.0311031	0.999975
DYM	-1.28502	-0.361794	-2.30497	0.0311139	0.999975
KCNH2	-2.93633	-1.55401	-2.30445	0.0311478	0.999975
LRRC70	-1.5524	-0.634501	-2.30422	0.0311634	0.999975
WNT7B	2.85922	1.51562	2.30139	0.0313498	0.999975
NECTIN4	2.591	1.37351	2.29945	0.0314786	0.999975
PIAS2	-1.44166	-0.527732	-2.29938	0.0314833	0.999975
CITED2	-1.91819	-0.939743	-2.29903	0.0315065	0.999975
HIST1H3C	2.89583	1.53398	2.29879	0.031522	0.999975
ZDHHC7	1.41459	0.500385	2.29601	0.0317073	0.999975
PRSS48	2.02016	1.01447	2.29431	0.0318215	0.999975
ATP6V0D2	-2.86904	-1.52057	-2.29398	0.0318433	0.999975
CHMP4B	1.40899	0.494662	2.29379	0.0318562	0.999975
GGT1	1.93819	0.95471	2.29287	0.0319179	0.999975
TMEM63A	1.61794	0.694162	2.29114	0.0320341	0.999975
ILVBL	1.49866	0.583674	2.29079	0.0320579	0.999975
ATPAF1	-1.43899	-0.525052	-2.28922	0.0321643	0.999975
MROH1	1.7383	0.797675	2.2872	0.0323013	0.999975
TMTC1	-2.86578	-1.51893	-2.28588	0.0323913	0.999975
SLC35F6	1.39061	0.475715	2.28444	0.0324895	0.999975
FAM24B	2.06858	1.04864	2.2824	0.0326288	0.999975
INE1	1.97347	0.980731	2.28218	0.0326438	0.999975
LRRC59	1.49649	0.581584	2.2813	0.0327041	0.999975
PLEKHA6	2.75849	1.46388	2.28047	0.0327613	0.999975
OSBPL6	-2.50883	-1.32702	-2.28035	0.0327696	0.999975
DNASE1	1.4259	0.511871	2.27922	0.0328475	0.999975
HMGB1P10	1.65999	0.731172	2.27915	0.0328522	0.999975
RAPGEF4	-1.84547	-0.883985	-2.27782	0.0329446	0.999975
BX470102.3	3.05273	1.6101	2.27727	0.0329823	0.999975
CIB1	1.62607	0.701389	2.27716	0.0329904	0.999975
JOSD2	1.60397	0.681647	2.27701	0.0330003	0.999975
PPP1R8P1	-2.17518	-1.12113	-2.27665	0.0330255	0.999975
CTA-228A9.3	2.21382	1.14654	2.27642	0.0330413	0.999975
RP11-61F12.1	2.16916	1.11713	2.27642	0.0330413	0.999975
ADHFE1	-2.14274	-1.09946	-2.27564	0.0330955	0.999975
NBEAP1	-3.75761	-1.90981	-2.27549	0.0331063	0.999975
SRPX2	1.81093	0.85673	2.27068	0.0334421	0.999975
SPR	1.69229	0.758977	2.27064	0.0334451	0.999975
BIRC3	2.19228	1.13243	2.2705	0.0334544	0.999975
PXN	1.6374	0.711409	2.26834	0.0336068	0.999975
AC073410.1	-1.64273	-0.716093	-2.26817	0.0336183	0.999975
SHANK2	2.59915	1.37804	2.26341	0.0339553	0.999975
GIPC2	-3.33731	-1.73868	-2.26252	0.0340193	0.999975
HDHD3	1.54673	0.629218	2.26206	0.0340517	0.999975
RP5-965G21.6	1.97249	0.980017	2.26065	0.0341524	0.999975
CIART	-3.08701	-1.62621	-2.25988	0.0342078	0.999975
PTPN2P1	1.7121	0.775771	2.25953	0.0342326	0.999975
CYP4Z1	-4.2988	-2.10393	-2.25891	0.0342774	0.999975
RAB39B	-2.17248	-1.11934	-2.25843	0.0343113	0.999975
ALKBH5	-1.4276	-0.513589	-2.25758	0.0343724	0.999975
RP5-965G21.3	2.13566	1.09468	2.25464	0.034585	0.999975
SALL4P7	-4.5204	-2.17645	-2.25328	0.0346831	0.999975
IGSF8	1.52296	0.606874	2.25195	0.0347797	0.999975
PCDH15	-5.19662	-2.37757	-2.25147	0.0348148	0.999975
PCDHB5	-3.64139	-1.86449	-2.25013	0.0349128	0.999975
PJA2	-1.30109	-0.37972	-2.24975	0.0349402	0.999975
SLC16A11	-1.94413	-0.959126	-2.24946	0.0349617	0.999975
SMG9	1.43699	0.523054	2.24778	0.0350847	0.999975
TTC21B	-1.33289	-0.414557	-2.24622	0.0351986	0.999975
XRRA1	1.43789	0.523958	2.24594	0.0352193	0.999975
ANKRD52	1.32986	0.411272	2.24514	0.0352783	0.999975
RP5-1125A11.7	1.82038	0.864242	2.24481	0.0353026	0.999975
RP1-102E24.8	2.44045	1.28715	2.24377	0.0353795	0.999975
RASSF3	1.48443	0.569914	2.24375	0.0353808	0.999975
COPG2	-1.42423	-0.510177	-2.24345	0.035403	0.999975
SLITRK4	-2.93848	-1.55507	-2.24334	0.0354116	0.999975
MOAP1	-1.42181	-0.507732	-2.24046	0.0356251	0.999975
RP1-145M24.1	2.86881	1.52045	2.23796	0.0358108	0.999975
WTAP	-1.29104	-0.368531	-2.23654	0.0359171	0.999975
EMD	-1.46535	-0.551244	-2.23576	0.0359758	0.999975
GLS2	-2.26694	-1.18075	-2.2357	0.0359803	0.999975
UBASH3B	2.06134	1.04358	2.23508	0.0360265	0.999975
ITPK1-AS1	1.73211	0.792532	2.23458	0.036064	0.999975
TST	2.09354	1.06594	2.23423	0.0360905	0.999975
NFIB	-1.7135	-0.776942	-2.2342	0.0360927	0.999975
SIRT7	1.44781	0.533873	2.23379	0.0361236	0.999975
MIRLET7DHG	6.23382	2.64012	2.23303	0.0361808	0.999975
DMXL1	-1.30076	-0.379358	-2.2323	0.0362361	0.999975
RP11-573G6.4	1.65291	0.72501	2.23007	0.0364047	0.999975
PLEKHA7	1.55917	0.64078	2.22931	0.0364623	0.999975
EFHD2	1.56354	0.644817	2.22863	0.036514	0.999975
IER5L	2.13243	1.0925	2.22678	0.0366548	0.999975
SLC3A2	1.48085	0.566428	2.22635	0.036688	0.999975
CMTM1	1.76911	0.823027	2.22617	0.0367017	0.999975
RANGAP1	1.46018	0.546144	2.22554	0.03675	0.999975
LIMK1	1.42196	0.507884	2.22485	0.0368023	0.999975
KCNJ10	2.07781	1.05506	2.22485	0.0368025	0.999975
UHMK1	1.48822	0.573587	2.22478	0.0368075	0.999975
FAM161B	-1.57486	-0.655221	-2.22364	0.0368951	0.999975
BATF	1.95142	0.964523	2.22356	0.0369016	0.999975
ARHGEF10L	1.68589	0.753509	2.22263	0.0369731	0.999975
GFRA3	-10.9876	-3.4578	-2.22183	0.0370345	0.999975
CH507-9B2.5	2.83435	1.50302	2.22013	0.0371657	0.999975
ARHGAP27	1.62722	0.702408	2.22008	0.0371692	0.999975
BAG5	-1.30788	-0.387229	-2.21969	0.0371994	0.999975
GET4	1.45681	0.542808	2.21916	0.0372406	0.999975
CTC-484P3.3	2.78698	1.4787	2.21857	0.0372864	0.999975
FAM84A	-3.42854	-1.7776	-2.21857	0.0372865	0.999975
BCL2L14	1.62838	0.70344	2.21803	0.0373283	0.999975
CRKL	1.64831	0.72099	2.21694	0.0374125	0.999975
SMN1	-1.52661	-0.610336	-2.21678	0.0374253	0.999975
MRPS23	1.54271	0.625465	2.21631	0.0374618	0.999975
XXbac-B562F10.11	1.67741	0.746239	2.21425	0.0376221	0.999975
IQCJ-SCHIP1	-1.93468	-0.952094	-2.21362	0.0376717	0.999975
TEX15	5.68418	2.50695	2.21359	0.0376741	0.999975
SAMD1	-1.70356	-0.768553	-2.2132	0.0377042	0.999975
PAX9	-4.02208	-2.00794	-2.21304	0.0377171	0.999975
TNNI3	4.41478	2.14234	2.21035	0.0379278	0.999975
PCOLCE2	-2.74941	-1.45912	-2.20953	0.0379925	0.999975
RNF150	-2.3055	-1.20508	-2.20947	0.0379974	0.999975
MTND1P23	4.79414	2.26127	2.20893	0.0380396	0.999975
TXNL1	-1.29657	-0.374703	-2.2077	0.0381374	0.999975
CH507-42P11.3	2.9828	1.57667	2.20741	0.0381601	0.999975
EPN3	3.11125	1.63749	2.20632	0.0382467	0.999975
TNS4	4.86759	2.28321	2.2051	0.0383436	0.999975
SDC2	-1.62298	-0.698646	-2.20464	0.0383796	0.999975
RP11-274B21.10	1.88959	0.918073	2.20319	0.0384952	0.999975
RPS15AP30	1.87904	0.909995	2.202	0.0385902	0.999975
AC010642.1	1.51925	0.603355	2.20148	0.0386322	0.999975
ARHGEF26	-2.10064	-1.07083	-2.20134	0.0386431	0.999975
RP11-408A13.4	-1.89289	-0.920591	-2.20071	0.0386935	0.999975
NKPD1	1.85526	0.891621	2.19926	0.0388104	0.999975
ACSF2	1.86895	0.902229	2.19915	0.0388192	0.999975
PCDH9	-6.6128	-2.72526	-2.19731	0.0389673	0.999975
RAB29	1.49434	0.579513	2.19599	0.0390736	0.999975
ARSK	-1.52603	-0.609779	-2.19558	0.0391071	0.999975
RIC3	-2.38856	-1.25614	-2.19464	0.0391826	0.999975
C7orf50	1.36899	0.453107	2.19408	0.0392281	0.999975
BCHE	-4.41489	-2.14238	-2.19302	0.0393147	0.999975
ANKS4B	6.67346	2.73844	2.19299	0.0393169	0.999975
RP11-173P15.5	2.85182	1.51188	2.19291	0.0393236	0.999975
TAF4B	-1.42879	-0.514792	-2.19287	0.0393265	0.999975
MGST3	1.40267	0.488175	2.19209	0.0393898	0.999975
REPS1	-1.35226	-0.435369	-2.19161	0.0394291	0.999975
PSMG3	1.56631	0.647374	2.19111	0.0394699	0.999975
LINC01695	-2.58196	-1.36846	-2.19094	0.0394836	0.999975
CNR1	-4.13288	-2.04715	-2.19018	0.0395457	0.999975
ADPRHL1	2.87674	1.52443	2.1901	0.0395528	0.999975
IFT74	-1.58238	-0.662097	-2.18954	0.0395984	0.999975
BCAR3	1.85076	0.888119	2.18874	0.0396636	0.999975
C1orf106	2.28185	1.1902	2.18773	0.0397464	0.999975
MAPK1	1.45237	0.538408	2.18677	0.0398259	0.999975
TMEM63C	-3.55557	-1.83008	-2.18631	0.0398636	0.999975
MXRA5Y	2.54875	1.34979	2.1863	0.0398644	0.999975
RP3-425P12.4	-3.63559	-1.86219	-2.18458	0.040006	0.999975
VRK2	1.32949	0.410872	2.18382	0.0400693	0.999975
ZNF90	-2.4319	-1.28209	-2.18356	0.0400909	0.999975
ATP11C	-1.52791	-0.611563	-2.18345	0.0401	0.999975
FIGN	1.85244	0.889426	2.1829	0.0401449	0.999975
AP5Z1	1.40161	0.487088	2.18264	0.0401671	0.999975
SLC6A14	4.22869	2.08021	2.18196	0.0402229	0.999975
HTRA3	2.07652	1.05417	2.18184	0.0402329	0.999975
KLHL22	1.65568	0.727425	2.18162	0.0402515	0.999975
RP11-150O12.3	5.20118	2.37884	2.1812	0.0402864	0.999975
TSPO	1.7148	0.778039	2.18078	0.0403211	0.999975
LINC00939	6.25655	2.64537	2.18072	0.0403265	0.999975
PMEPA1	2.38731	1.25539	2.17964	0.0404161	0.999975
SLC22A18AS	2.21637	1.1482	2.17943	0.0404333	0.999975
WDFY1	1.27675	0.352476	2.17941	0.0404353	0.999975
MC1R	1.76894	0.822882	2.17869	0.0404952	0.999975
CIPC	-1.33987	-0.422097	-2.17838	0.0405216	0.999975
PNISR	-1.37981	-0.464466	-2.1757	0.0407459	0.999975
CAV1	-2.02737	-1.01961	-2.17483	0.0408186	0.999975
ZNF141	-1.37134	-0.455592	-2.1737	0.0409144	0.999975
SAT1	1.53364	0.616959	2.17097	0.0411452	0.999975
AK2	-1.39202	-0.477179	-2.17083	0.0411565	0.999975
REEP1	-2.43731	-1.28529	-2.1701	0.0412188	0.999975
RP11-638I2.6	-1.71972	-0.782176	-2.16936	0.0412812	0.999975
CCNE1	2.48549	1.31353	2.16934	0.0412832	0.999975
RP11-169F17.1	11.9418	3.57794	2.16768	0.0414247	0.999975
RP11-467L19.14	-4.94793	-2.30683	-2.16751	0.0414388	0.999975
HIST2H3D	2.52402	1.33572	2.16707	0.0414763	0.999975
PINLYP	-2.00545	-1.00393	-2.16704	0.0414793	0.999975
IQCD	1.82551	0.868301	2.16583	0.0415825	0.999975
PRAG1	1.94955	0.96314	2.16535	0.0416233	0.999975
GPC5	-5.65386	-2.49924	-2.16465	0.0416833	0.999975
PSIP1	-1.72052	-0.782848	-2.16379	0.0417578	0.999975
VPS18	1.50795	0.592589	2.16168	0.041939	0.999975
SRI	1.46868	0.55452	2.16025	0.0420627	0.999975
FAM83E	2.00033	1.00023	2.15812	0.0422466	0.999975
GABRB3	4.02354	2.00846	2.15792	0.042264	0.999975
ERBB4	-5.35106	-2.41983	-2.15749	0.0423014	0.999975
MYO9A	-1.42912	-0.515128	-2.15713	0.042333	0.999975
RAD17	-1.36156	-0.445258	-2.15569	0.0424586	0.999975
CTD-3128G10.7	2.89456	1.53334	2.15559	0.0424673	0.999975
SELENOP	-2.17065	-1.11813	-2.15553	0.0424723	0.999975
RP11-594N15.3	-2.15325	-1.10651	-2.15315	0.0426803	0.999975
CNKSR2	-2.17657	-1.12206	-2.15073	0.0428922	0.999975
SLC25A43	1.46425	0.550162	2.15045	0.0429172	0.999975
RPL7AP65	-1.87996	-0.910704	-2.14964	0.0429883	0.999975
ACAP3	-1.42739	-0.51338	-2.14894	0.0430507	0.999975
PCTP	1.68494	0.752694	2.14841	0.0430974	0.999975
ZNF43	-1.88695	-0.91606	-2.14718	0.0432062	0.999975
FAM107B	1.91921	0.940511	2.14629	0.0432849	0.999975
RN7SL834P	2.40901	1.26844	2.14509	0.0433914	0.999975
BNIP3P4	2.68072	1.42262	2.14505	0.0433951	0.999975
ZNF354C	-1.58389	-0.663474	-2.14394	0.0434937	0.999975
SLC12A7	1.61012	0.687167	2.14383	0.0435033	0.999975
TMEM231	-1.80721	-0.853762	-2.14191	0.0436751	0.999975
KIAA0895	1.69782	0.763684	2.13952	0.0438891	0.999975
CTD-2583A14.10	1.68623	0.753805	2.13936	0.043904	0.999975
STXBP1	-1.7283	-0.789351	-2.13912	0.0439254	0.999975
RP11-678G15.1	2.29978	1.2015	2.13793	0.0440324	0.999975
RP11-78A19.4	3.73189	1.89991	2.13642	0.0441683	0.999975
TBC1D10A	1.5971	0.675451	2.13622	0.0441864	0.999975
GPHN	-1.47298	-0.558743	-2.13542	0.0442594	0.999975
KB-1572G7.2	1.5853	0.664756	2.13464	0.0443299	0.999975
TRMU	1.42176	0.507677	2.13462	0.0443318	0.999975
LINC00511	2.79732	1.48405	2.1341	0.0443789	0.999975
HS3ST5	-2.95106	-1.56123	-2.13408	0.0443809	0.999975
GOLGA8A	-1.67794	-0.746693	-2.13392	0.0443954	0.999975
C20orf24	1.65892	0.730243	2.13371	0.0444144	0.999975
IQSEC2	1.57628	0.656524	2.13271	0.0445047	0.999975
MLKL	1.6852	0.752918	2.13238	0.0445351	0.999975
CARD11	2.43547	1.2842	2.13186	0.0445822	0.999975
AC009133.22	5.09382	2.34875	2.13012	0.0447413	0.999975
RP11-461A8.4	1.6202	0.696173	2.12976	0.044774	0.999975
YDJC	2.01317	1.00947	2.12952	0.0447964	0.999975
LASP1	1.33973	0.421945	2.12936	0.044811	0.999975
TMSB10	1.45105	0.537098	2.12904	0.0448402	0.999975
RP5-1049G16.4	1.56778	0.648725	2.12821	0.0449159	0.999975
PCDH11X	-3.86144	-1.94914	-2.12691	0.0450355	0.999975
UBALD2	1.55016	0.632416	2.12688	0.0450382	0.999975
CSRP2	-1.80259	-0.850069	-2.12627	0.0450938	0.999975
TCF3	-1.46594	-0.551825	-2.12621	0.0451	0.999975
CRLF1	-4.20002	-2.0704	-2.12595	0.0451237	0.999975
MFSD5	1.3895	0.474566	2.12555	0.0451606	0.999975
NME1	1.73395	0.794066	2.12416	0.0452885	0.999975
MTMR3	1.3812	0.465922	2.12412	0.0452927	0.999975
BCRP2	1.8469	0.885103	2.12285	0.0454103	0.999975
DLGAP1-AS2	2.08236	1.05822	2.12097	0.0455844	0.999975
TJP3	2.23985	1.1634	2.12056	0.045623	0.999975
RP11-822E23.8	-2.03176	-1.02273	-2.11985	0.0456883	0.999975
WWC1	1.51878	0.602916	2.11892	0.0457754	0.999975
CTD-2336O2.1	1.60994	0.68701	2.11839	0.0458251	0.999975
TESC	5.69567	2.50986	2.1178	0.0458803	0.999975
SDCBP2	2.47776	1.30904	2.1175	0.0459083	0.999975
CES2	1.48868	0.574038	2.11721	0.0459352	0.999975
CKB	-2.7807	-1.47545	-2.11523	0.0461206	0.999975
RP11-893F2.18	1.6613	0.732313	2.11516	0.0461277	0.999975
WARS2	-1.44515	-0.531223	-2.11511	0.0461318	0.999975
TMBIM1	1.4895	0.574827	2.11448	0.0461914	0.999975
NREP	-1.74002	-0.799108	-2.1143	0.0462086	0.999975
BRF2	1.47376	0.559499	2.11415	0.0462229	0.999975
FAM96B	1.6734	0.742781	2.11233	0.0463938	0.999975
ATP13A5	-6.13715	-2.61757	-2.11228	0.046399	0.999975
RP4-665J23.1	1.80685	0.853479	2.11215	0.0464108	0.999975
EPHX4	2.8581	1.51506	2.11204	0.0464214	0.999975
INPP5B	-1.50908	-0.593671	-2.11041	0.0465753	0.999975
IER3IP1	-1.47486	-0.560575	-2.10992	0.0466225	0.999975
SLK	1.6819	0.750088	2.10911	0.0466989	0.999975
PLPP1	-1.46287	-0.548804	-2.10878	0.0467301	0.999975
PGAP1	-1.88821	-0.917022	-2.10874	0.0467345	0.999975
HPGDS	-2.0898	-1.06336	-2.10809	0.0467958	0.999975
ZNF683	2.63019	1.39516	2.10639	0.0469581	0.999975
ENTPD2	2.90396	1.53802	2.10632	0.0469646	0.999975
AC027601.1	1.52202	0.605983	2.10534	0.0470581	0.999975
TNFRSF21	1.94873	0.962536	2.10521	0.0470706	0.999975
NFYC	-1.34964	-0.432577	-2.10315	0.047268	0.999975
ST3GAL4-AS1	1.87822	0.909368	2.10301	0.0472822	0.999975
SLC16A8	3.00481	1.58727	2.10283	0.0472993	0.999975
CCDC154	2.10291	1.07239	2.10135	0.0474417	0.999975
TTYH3	1.54653	0.629038	2.10047	0.0475262	0.999975
GHR	-2.50922	-1.32724	-2.10008	0.0475641	0.999975
DEDD2	1.35377	0.436981	2.09949	0.0476207	0.999975
ASGR1	2.08265	1.05842	2.09949	0.047621	0.999975
ICAM5	-2.62055	-1.38987	-2.09913	0.0476556	0.999975
CICP3	2.34923	1.23219	2.09854	0.0477129	0.999975
BRAF	-1.33074	-0.412226	-2.09843	0.0477234	0.999975
METAP1D	1.45548	0.541493	2.09744	0.0478199	0.999975
AFF4	-1.25242	-0.324716	-2.09714	0.0478489	0.999975
TACSTD2	2.84807	1.50999	2.09643	0.0479176	0.999975
ITGA11	2.10047	1.07071	2.09569	0.04799	0.999975
ETFB	1.53021	0.613726	2.09124	0.0484248	0.999975
SCN3A	-3.36936	-1.75247	-2.09117	0.0484315	0.999975
SEMA4G	2.02764	1.0198	2.09042	0.0485056	0.999975
IDH1	1.62763	0.702772	2.09028	0.048519	0.999975
UCN2	3.40977	1.76967	2.09005	0.0485417	0.999975
MED28	-1.34788	-0.430697	-2.089	0.0486452	0.999975
JPH1	-2.99561	-1.58285	-2.08811	0.0487324	0.999975
COMMD7	1.33783	0.419898	2.08684	0.048858	0.999975
PCDHGA5	-1.73099	-0.791597	-2.08576	0.0489653	0.999975
HSD17B4	-1.31064	-0.390275	-2.08532	0.0490094	0.999975
RNF223	2.59741	1.37707	2.08527	0.0490141	0.999975
PTENP1	-1.72292	-0.784858	-2.08452	0.0490884	0.999975
ZIK1	-2.48472	-1.31308	-2.08446	0.0490939	0.999975
PTEN	-1.33724	-0.419262	-2.08439	0.0491014	0.999975
ARPIN	1.40246	0.487965	2.08434	0.0491059	0.999975
ZNF705E	-2.11032	-1.07746	-2.08414	0.0491257	0.999975
BAG1	1.52049	0.604533	2.08381	0.0491591	0.999975
ISYNA1	-1.72046	-0.782796	-2.08356	0.0491834	0.999975
CDS1	1.68005	0.748506	2.08333	0.0492067	0.999975
RWDD1	-1.46671	-0.552587	-2.08307	0.049233	0.999975
ICA1L	-1.70118	-0.766536	-2.08241	0.0492985	0.999975
NBR2	1.69497	0.761262	2.08231	0.0493088	0.999975
LA16c-390E6.4	1.84802	0.885981	2.08067	0.0494726	0.999975
GRK4	-1.65533	-0.727119	-2.08035	0.0495044	0.999975
EPHA7	-16.865	-4.07596	-2.08029	0.04951	0.999975
OSBPL7	1.51907	0.603186	2.0801	0.0495289	0.999975
HIBADH	1.41426	0.500042	2.07993	0.0495465	0.999975
ITPRIPL2	1.33504	0.41688	2.07988	0.0495518	0.999975
MRPL45P2	1.5776	0.657733	2.07933	0.0496062	0.999975
RPL12	-1.36577	-0.44971	-2.07901	0.0496383	0.999975
BLMH	-1.66651	-0.736827	-2.07877	0.0496629	0.999975
OLFM2	-2.00986	-1.0071	-2.0785	0.0496898	0.999975
ATP8B2	-1.58437	-0.663908	-2.07809	0.0497309	0.999975
RP11-235E17.2	3.59381	1.84551	2.07784	0.049756	0.999975
ARHGAP27P1-BPTFP1-KPNA2P3	1.83144	0.872976	2.07613	0.0499288	0.999975
RP11-134F2.8	-2.79332	-1.48198	-2.07522	0.0500201	0.999975
POLR1A	1.52314	0.607051	2.07499	0.0500441	0.999975
SMPD3	1.53636	0.619514	2.07462	0.0500805	0.999975
TTLL7	-2.02338	-1.01677	-2.07393	0.0501512	0.999975
MAPK13	1.4408	0.526866	2.07325	0.0502201	0.999975
CES1	4.00491	2.00177	2.07183	0.0503637	0.999975
MPPED1	-7.54519	-2.91556	-2.0714	0.0504073	0.999975
PER3	-2.06394	-1.0454	-2.07037	0.050513	0.999975
NME2	1.52457	0.608399	2.06983	0.0505681	0.999975
ITGB1	1.36755	0.451591	2.06937	0.0506145	0.999975
VPS41	1.35917	0.442726	2.06859	0.0506942	0.999975
COL23A1	-1.76533	-0.819942	-2.06793	0.0507623	0.999975
RP11-44F14.2	2.36743	1.24332	2.06697	0.0508606	0.999975
AC012066.1	1.75246	0.809379	2.06664	0.0508944	0.999975
RP11-798K3.2	2.2952	1.19862	2.06629	0.0509301	0.999975
ANK2	-2.31208	-1.20919	-2.06599	0.0509607	0.999975
ATP2A2	1.35385	0.437065	2.0657	0.0509904	0.999975
PLEKHG4B	-5.02683	-2.32965	-2.06552	0.0510089	0.999975
NTRK3	-4.60864	-2.20434	-2.06466	0.051098	0.999975
BLACAT1	3.28743	1.71696	2.06462	0.051102	0.999975
GRID1	-1.95591	-0.967837	-2.0646	0.0511038	0.999975
LINC01876	2.38298	1.25277	2.06393	0.0511727	0.999975
DNAJC18	-1.48309	-0.568607	-2.06374	0.051193	0.999975
MMD	1.62936	0.704306	2.06369	0.0511978	0.999975
POC1B-GALNT4	1.74397	0.802372	2.06344	0.0512236	0.999975
ABTB2	2.10876	1.07639	2.06328	0.0512401	0.999975
FOXQ1	3.70954	1.89124	2.0631	0.0512581	0.999975
TUBB3	1.94721	0.961407	2.06233	0.0513379	0.999975
CLHC1	1.48212	0.567665	2.06232	0.0513388	0.999975
MYOF	1.73005	0.790816	2.06123	0.0514523	0.999975
C1orf109	-1.44892	-0.534976	-2.06119	0.0514558	0.999975
STN1	1.53641	0.619562	2.06074	0.0515025	0.999975
NUDT2	1.46291	0.548837	2.06048	0.0515297	0.999975
ZNF793	-1.87312	-0.905445	-2.0598	0.0516	0.999975
DHX34	1.47814	0.563784	2.05847	0.0517383	0.999975
TSPAN13	1.64598	0.718943	2.05804	0.0517839	0.999975
YAF2	1.32533	0.406352	2.05677	0.0519165	0.999975
ANXA4	1.6798	0.748289	2.05623	0.0519724	0.999975
AGFG2	1.41176	0.497494	2.05615	0.0519807	0.999975
FAM109A	1.56446	0.645666	2.05601	0.0519952	0.999975
RAB17	2.58765	1.37164	2.05598	0.0519987	0.999975
LRRC41	-1.30732	-0.386617	-2.05597	0.0520003	0.999975
CEP170	-1.36638	-0.45036	-2.05414	0.0521915	0.999975
ZNF236	-1.32535	-0.406375	-2.05364	0.0522445	0.999975
RP11-403P17.6	1.59871	0.676905	2.05306	0.0523055	0.999975
AKT3	-1.72073	-0.78302	-2.05291	0.052321	0.999975
RGMB	-1.70477	-0.769578	-2.05236	0.0523788	0.999975
C11orf52	2.04567	1.03257	2.05195	0.0524215	0.999975
SELENOS	1.30726	0.386543	2.05184	0.052433	0.999975
TYMP	1.77815	0.830376	2.05152	0.0524675	0.999975
RBMS2	1.47822	0.563863	2.04903	0.0527309	0.999975
HDAC4	1.74016	0.79922	2.04871	0.0527644	0.999975
KYNU	2.58401	1.36961	2.04855	0.0527818	0.999975
SERPINB9	1.71274	0.776305	2.0483	0.0528076	0.999975
IRAK2	1.90704	0.931337	2.04774	0.0528669	0.999975
OR2A1-AS1	1.92692	0.946296	2.04693	0.0529533	0.999975
SRSF5	-1.28533	-0.362142	-2.04609	0.0530428	0.999975
TEKT2	-4.66314	-2.2213	-2.0456	0.053095	0.999975
CNOT8	-1.3899	-0.474983	-2.04414	0.0532503	0.999975
ARMC5	-1.37067	-0.454879	-2.0436	0.0533083	0.999975
PAIP2	-1.29221	-0.369845	-2.04343	0.0533262	0.999975
SLC16A3	1.91648	0.938456	2.0434	0.0533294	0.999975
LINC01271	2.4579	1.29743	2.0427	0.0534044	0.999975
GPR35	2.47877	1.30962	2.04172	0.0535095	0.999975
THRAP3	-1.2496	-0.321466	-2.04146	0.0535381	0.999975
RAG1	2.70873	1.43762	2.04103	0.0535846	0.999975
ST8SIA1	-2.293	-1.19724	-2.04057	0.0536334	0.999975
RAB1A	1.28388	0.360514	2.04001	0.0536933	0.999975
RP13-977J11.6	1.82871	0.870826	2.03878	0.0538259	0.999975
ZNF429	-1.79707	-0.845646	-2.038	0.0539105	0.999975
KRT23	5.00305	2.32281	2.03767	0.0539467	0.999975
C18orf25	-1.27645	-0.352133	-2.03529	0.0542044	0.999975
ARFGEF2	1.25397	0.326503	2.03514	0.0542199	0.999975
MIR34AHG	1.71602	0.779067	2.0348	0.0542569	0.999975
ARHGAP24	-1.71635	-0.779346	-2.03405	0.0543394	0.999975
RP11-331F4.5	1.88578	0.915164	2.03365	0.0543823	0.999975
SNORA73B	-1.58593	-0.66533	-2.03294	0.0544597	0.999975
TUBB2B	-5.09678	-2.34958	-2.03286	0.0544688	0.999975
GPM6B	-1.52686	-0.610566	-2.03274	0.0544822	0.999975
LIF	2.68443	1.42461	2.03084	0.0546897	0.999975
TCEAL2	-5.10575	-2.35212	-2.03004	0.0547768	0.999975
STAG1	-1.29987	-0.378365	-2.02954	0.0548319	0.999975
RP3-477J10.1	1.7537	0.810399	2.02882	0.0549112	0.999975
WFDC2	-3.52758	-1.81868	-2.02821	0.0549772	0.999975
SLC10A6	-2.87784	-1.52499	-2.02808	0.0549926	0.999975
MBIP	-1.90339	-0.928572	-2.02775	0.0550281	0.999975
MUC21	-14.6303	-3.87089	-2.02725	0.0550837	0.999975
NBEAL2	1.45096	0.53701	2.02539	0.0552888	0.999975
VAMP8	1.56936	0.650176	2.0248	0.0553539	0.999975
PAPLN	-1.54879	-0.631139	-2.02473	0.0553621	0.999975
CICP14	1.6214	0.697239	2.02447	0.0553901	0.999975
NAALAD2	-1.69101	-0.757884	-2.02426	0.0554131	0.999975
CLIP1	1.40672	0.492334	2.02405	0.0554364	0.999975
RP11-789C17.1	2.01475	1.0106	2.02395	0.0554483	0.999975
SIGLEC16	2.24191	1.16473	2.02311	0.0555407	0.999975
JUND	-1.47409	-0.559825	-2.02287	0.0555674	0.999975
GINM1	-1.2774	-0.353215	-2.0228	0.055575	0.999975
ZACN	2.20641	1.1417	2.02277	0.0555784	0.999975
CICP16	1.77	0.82375	2.02153	0.0557162	0.999975
PDE2A	-2.00434	-1.00313	-2.02137	0.0557342	0.999975
COPZ1	1.29433	0.372211	2.02101	0.0557749	0.999975
FOXK1	1.32417	0.405092	2.01962	0.0559295	0.999975
TNRC6C	-1.37993	-0.464591	-2.01923	0.0559731	0.999975
EPS8L1	2.11937	1.08363	2.01918	0.0559785	0.999975
VAV2	1.62	0.695995	2.01905	0.055993	0.999975
LRP2	-4.8721	-2.28454	-2.01815	0.0560943	0.999975
MEP1A	4.7289	2.24151	2.0181	0.0560994	0.999975
LRP2BP	-1.64724	-0.72005	-2.01793	0.0561189	0.999975
SYT8	2.26064	1.17673	2.01787	0.0561254	0.999975
FGF13	-2.372	-1.2461	-2.01762	0.0561533	0.999975
ARHGEF18	1.5034	0.58823	2.01686	0.0562386	0.999975
LIPT1	1.43383	0.519874	2.01594	0.0563421	0.999975
OSMR-AS1	1.87241	0.904895	2.01564	0.0563755	0.999975
ZNF703	1.87319	0.905494	2.01521	0.0564243	0.999975
RP11-345P4.9	-1.46622	-0.552102	-2.01476	0.0564744	0.999975
SPATS2L	1.52712	0.610811	2.014	0.0565605	0.999975
SCAI	-1.39202	-0.477181	-2.01359	0.0566061	0.999975
FAM69B	-2.23203	-1.15836	-2.01346	0.0566207	0.999975
SMYD3	-1.40769	-0.493329	-2.01296	0.0566782	0.999975
ALDH1A2	-2.38508	-1.25404	-2.01253	0.0567265	0.999975
CHMP3	1.26329	0.337187	2.0119	0.0567979	0.999975
DNER	4.25452	2.089	2.01057	0.0569479	0.999975
VILL	1.64893	0.721533	2.00953	0.057066	0.999975
TPTE2P5	1.57731	0.657466	2.00904	0.0571219	0.999975
CTNNAL1	-1.54514	-0.627742	-2.00835	0.0572003	0.999975
ZBTB18	-1.79174	-0.841357	-2.00782	0.0572607	0.999975
ACTBP2	1.51457	0.598906	2.0077	0.0572747	0.999975
RP11-100G15.12	1.68091	0.749238	2.00747	0.0573013	0.999975
RP13-516M14.8	1.64375	0.716988	2.00732	0.0573178	0.999975
RP11-196G18.3	1.84351	0.882453	2.00718	0.0573339	0.999975
PLEKHM1P1	1.64659	0.719479	2.00693	0.0573626	0.999975
ARPC1B	1.37195	0.456233	2.00475	0.0576121	0.999975
HNF4G	3.05239	1.60994	2.00471	0.057617	0.999975
HNF4A	6.37764	2.67302	2.00439	0.0576533	0.999975
MKL1	1.39653	0.481845	2.00404	0.0576938	0.999975
AK4	-2.20866	-1.14317	-2.00357	0.0577471	0.999975
FLAD1	1.46158	0.547528	2.00301	0.0578116	0.999975
C11orf63	1.78539	0.83624	2.00297	0.057816	0.999975
UTP11	-1.42168	-0.507592	-2.00265	0.0578528	0.999975
VRK3	1.29848	0.376826	2.0022	0.0579056	0.999975
RTEL1-TNFRSF6B	1.64029	0.713952	2.00162	0.0579714	0.999975
PRAME	6.50183	2.70085	2.00157	0.0579772	0.999975
DIRAS3	-2.39225	-1.25837	-2.00007	0.0581504	0.999975
WNK3	-2.85391	-1.51294	-2.00004	0.0581544	0.999975
RABL2B	1.43185	0.517882	1.9999	0.0581704	0.999975
PTN	-3.81075	-1.93008	-1.9997	0.0581931	0.999975
MIR4697HG	-3.63484	-1.86189	-1.99937	0.0582323	0.999975
RP11-439A17.9	2.16186	1.11227	1.99807	0.0583824	0.999975
EPHB1	-2.41104	-1.26966	-1.99792	0.0583996	0.999975
FAM212B	-1.8448	-0.883466	-1.99786	0.0584063	0.999975
RP11-83B20.5	2.28666	1.19324	1.99735	0.0584658	0.999975
TRIT1	-1.47027	-0.556079	-1.99683	0.0585269	0.999975
AIM1L	2.56913	1.36128	1.99626	0.0585924	0.999975
IFI27L2	-1.72916	-0.790073	-1.99562	0.0586669	0.999975
AKAP7	-1.66676	-0.737048	-1.99557	0.0586727	0.999975
DCTN4	-1.21944	-0.286213	-1.99547	0.0586846	0.999975
FAM95C	3.02408	1.5965	1.99491	0.0587494	0.999975
ENOX1-AS1	1.60835	0.685583	1.99474	0.0587693	0.999975
HHEX	1.70947	0.773547	1.9943	0.0588215	0.999975
TRPM3	-1.93067	-0.949103	-1.9939	0.058868	0.999975
NUP62	1.3213	0.401961	1.99373	0.0588882	0.999975
CTD-2561J22.5	-3.334	-1.73725	-1.99277	0.059	0.999975
RP11-290L1.4	-1.50762	-0.592272	-1.99258	0.0590224	0.999975
KATNA1	-1.40308	-0.488599	-1.9922	0.0590674	0.999975
Z97634.3	1.89781	0.924335	1.99023	0.0592979	0.999975
AP000560.3	1.38109	0.465804	1.98893	0.0594515	0.999975
CNNM4	1.36012	0.443737	1.98891	0.0594533	0.999975
SNIP1	-1.28214	-0.358553	-1.9884	0.0595132	0.999975
GRK3	-1.43038	-0.516398	-1.98825	0.059532	0.999975
LYPD6B	2.89591	1.53401	1.98793	0.0595698	0.999975
GSAP	1.63204	0.706679	1.98782	0.0595822	0.999975
HMGCLL1	-2.63492	-1.39776	-1.98719	0.0596567	0.999975
ELOA	-1.25684	-0.329803	-1.98674	0.0597098	0.999975
PDZRN4	-5.30606	-2.40764	-1.98627	0.0597661	0.999975
OXCT1	-2.58781	-1.37173	-1.98617	0.0597773	0.999975
TOP3B	1.36809	0.452164	1.98573	0.0598291	0.999975
PACSIN2	1.29788	0.37616	1.98473	0.0599484	0.999975
CEMP1	3.14416	1.65268	1.98418	0.0600135	0.999975
SYT12	2.58507	1.37021	1.98403	0.0600315	0.999975
FBXL16	-1.93806	-0.954617	-1.98372	0.0600686	0.999975
HARS	-1.28095	-0.357213	-1.98302	0.0601519	0.999975
TMEM184C	1.34132	0.423652	1.98245	0.0602199	0.999975
SLC16A13	1.60445	0.682076	1.98233	0.0602344	0.999975
CAP2P1	-1.53177	-0.615204	-1.98184	0.0602918	0.999975
CAMK2B	-5.16207	-2.36795	-1.98157	0.060325	0.999975
CPLX2	6.70501	2.74524	1.98145	0.0603393	0.999975
CAPN12	1.95161	0.964662	1.98118	0.0603713	0.999975
NBAS	-1.23538	-0.304956	-1.98067	0.060432	0.999975
HSD3B7	1.51817	0.602333	1.98058	0.0604432	0.999975
PPIL4	-1.38294	-0.467736	-1.9805	0.0604526	0.999975
TRPV3	1.8294	0.871372	1.9788	0.0606564	0.999975
SPECC1	1.69251	0.759163	1.97875	0.0606616	0.999975
OSCP1	-1.60116	-0.679121	-1.97825	0.0607228	0.999975
SMARCD3	-1.71663	-0.779583	-1.97752	0.0608099	0.999975
RP11-70L8.4	-1.55432	-0.636284	-1.97742	0.0608224	0.999975
RP11-575M22.1	-2.69136	-1.42834	-1.97681	0.0608956	0.999975
RP11-1228E12.1	1.95072	0.964005	1.97535	0.0610718	0.999975
ESRP2	1.54801	0.630415	1.9737	0.0612712	0.999975
NLRX1	1.62502	0.700456	1.97277	0.0613839	0.999975
RHCG	5.72949	2.51841	1.97249	0.061418	0.999975
MPPE1	1.31072	0.390363	1.97179	0.0615021	0.999975
SPATA2	1.36448	0.448349	1.97167	0.0615171	0.999975
PSMA7	1.54039	0.623295	1.97141	0.0615482	0.999975
LINC01843	3.98984	1.99633	1.97121	0.0615735	0.999975
LL22NC03-86G7.1	1.44672	0.532787	1.96993	0.0617287	0.999975
RAB15	1.57643	0.656663	1.96964	0.0617649	0.999975
CAPG	1.65375	0.725743	1.9693	0.0618054	0.999975
STAMBPL1	1.61247	0.689274	1.96756	0.0620185	0.999975
CHMP5	1.36175	0.445466	1.96739	0.0620397	0.999975
SERPINI1	-2.12214	-1.08552	-1.96658	0.0621388	0.999975
TOX4	-1.21811	-0.284642	-1.96584	0.0622292	0.999975
IGSF9B	-2.79935	-1.48509	-1.96324	0.062549	0.999975
RP5-1041C10.3	1.44766	0.533724	1.96239	0.0626544	0.999975
PTX3	-3.87867	-1.95556	-1.96231	0.0626634	0.999975
ZNF592	1.22991	0.298558	1.9622	0.0626774	0.999975
GALNT2	1.51618	0.600445	1.96172	0.0627365	0.999975
LRRC28	1.37902	0.463641	1.96143	0.0627721	0.999975
RP11-809C18.3	2.61973	1.38942	1.9614	0.0627761	0.999975
PTTG1IP	1.37555	0.460009	1.96063	0.0628715	0.999975
RP11-43N5.1	1.85887	0.894424	1.9606	0.0628754	0.999975
UST	-2.35414	-1.2352	-1.96049	0.0628891	0.999975
ACBD5	1.34407	0.426606	1.96022	0.062922	0.999975
RTKN2	-1.82979	-0.871678	-1.95869	0.0631119	0.999975
TMEM62	1.54087	0.623741	1.95842	0.0631459	0.999975
TMBIM4	1.37521	0.459654	1.95812	0.0631836	0.999975
PPP1R16A	1.64427	0.717451	1.95794	0.0632055	0.999975
SEMA6A	-2.36947	-1.24456	-1.95699	0.0633235	0.999975
RP11-2C24.4	2.78621	1.4783	1.95671	0.0633585	0.999975
RP11-544M22.8	2.4443	1.28942	1.95659	0.0633742	0.999975
ENTPD6	1.42348	0.509421	1.95637	0.063401	0.999975
PCDHAC2	1.98712	0.990676	1.95606	0.0634395	0.999975
GNB1L	1.93673	0.95362	1.95604	0.0634424	0.999975
RP11-434P11.1	1.633	0.707524	1.95586	0.063465	0.999975
LINC01268	1.83368	0.874742	1.95553	0.0635068	0.999975
SPNS2	2.07951	1.05624	1.95534	0.0635303	0.999975
MVP	1.53212	0.615532	1.95518	0.0635495	0.999975
H1F0	1.53464	0.617897	1.95476	0.0636023	0.999975
AC012360.6	1.70079	0.766202	1.95453	0.0636308	0.999975
C15orf48	2.4038	1.26532	1.95404	0.0636931	0.999975
STEAP2	2.01288	1.00926	1.95194	0.0639565	0.999975
HLA-DQB2	-2.55227	-1.35178	-1.95048	0.0641407	0.999975
C2CD5	-1.73555	-0.795395	-1.95041	0.0641484	0.999975
SLC16A10	-1.89775	-0.924289	-1.95018	0.0641785	0.999975
ARID1B	-1.28379	-0.360414	-1.94997	0.0642041	0.999975
SUPT4H1	1.36463	0.448514	1.9499	0.0642128	0.999975
CCDC144A	-3.10459	-1.6344	-1.94955	0.0642576	0.999975
LINC00319	3.44094	1.7828	1.94897	0.0643308	0.999975
WASH2P	1.24782	0.319412	1.94854	0.064385	0.999975
TINF2	-1.22668	-0.294763	-1.94853	0.064386	0.999975
SUPV3L1	-1.30847	-0.387882	-1.94835	0.0644087	0.999975
SLC26A6	1.43247	0.518505	1.94758	0.0645067	0.999975
RNPEP	1.39372	0.478936	1.94691	0.0645913	0.999975
RPS14P8	-3.51156	-1.81211	-1.94647	0.064648	0.999975
AC000089.3	1.62326	0.698898	1.9462	0.064682	0.999975
RP5-1126H10.2	1.51423	0.598588	1.94555	0.0647639	0.999975
LTBR	1.85996	0.89527	1.94523	0.0648047	0.999975
RDH5	1.7677	0.821871	1.94515	0.0648155	0.999975
RP11-460N11.2	2.3626	1.24037	1.94462	0.0648827	0.999975
DGUOK-AS1	1.80768	0.854137	1.94404	0.0649567	0.999975
DNAJC15	1.60783	0.685117	1.94399	0.064963	0.999975
MKKS	1.39938	0.484785	1.94251	0.0651526	0.999975
TMEM52B	1.9839	0.988341	1.94243	0.0651621	0.999975
COL9A2	-2.5794	-1.36703	-1.94236	0.0651711	0.999975
GS1-293C5.1	1.81166	0.857312	1.94018	0.0654499	0.999975
ZNF701	1.49941	0.584395	1.94002	0.0654715	0.999975
MTG1	1.35845	0.441957	1.93996	0.065479	0.999975
KIAA2026	-1.3944	-0.479642	-1.93838	0.0656825	0.999975
PABPN1	-1.28429	-0.360975	-1.93816	0.0657099	0.999975
FOXO6	-2.83936	-1.50557	-1.93789	0.0657447	0.999975
PTMS	-1.61258	-0.689369	-1.93719	0.0658356	0.999975
GDA	6.12555	2.61484	1.93713	0.0658429	0.999975
TNFSF14	2.81317	1.4922	1.93707	0.0658504	0.999975
ACOT11	1.61496	0.691501	1.93646	0.0659297	0.999975
LRRC37A9P	2.31645	1.21191	1.936	0.065989	0.999975
CAMK2N1	2.08734	1.06167	1.93585	0.0660083	0.999975
NDRG4	-2.63335	-1.3969	-1.93573	0.0660244	0.999975
XPNPEP1	1.40402	0.489565	1.9355	0.0660531	0.999975
UPK3B	2.68999	1.4276	1.9353	0.0660797	0.999975
TMSB4XP4	1.5444	0.627048	1.93497	0.0661227	0.999975
RP11-759A24.1	1.70734	0.771751	1.9343	0.0662085	0.999975
YTHDC2	-1.24315	-0.314003	-1.93413	0.0662305	0.999975
ALDH3B1	2.07893	1.05584	1.93399	0.0662488	0.999975
AVPI1	2.40416	1.26553	1.93354	0.0663082	0.999975
RAB6B	-1.82776	-0.87008	-1.93319	0.0663527	0.999975
AC110781.3	1.56267	0.644014	1.93293	0.0663869	0.999975
PCK1	4.92563	2.30031	1.93285	0.0663968	0.999975
SBF1	1.33561	0.417503	1.93061	0.0666896	0.999975
SLC6A4	-4.51546	-2.17487	-1.92975	0.0668011	0.999975
BNIP3P39	2.30163	1.20266	1.92908	0.0668891	0.999975
KSR2	-2.54542	-1.3479	-1.92896	0.0669049	0.999975
TGIF1	1.55456	0.636509	1.92887	0.0669159	0.999975
SAMD10	1.5539	0.635893	1.92843	0.0669745	0.999975
MED21	-1.46172	-0.547662	-1.92836	0.0669827	0.999975
ANKRD18A	2.75281	1.4609	1.92823	0.0670006	0.999975
RP11-479G22.8	1.63752	0.711509	1.92803	0.0670267	0.999975
SUMF1	1.32348	0.404337	1.92802	0.0670279	0.999975
KIAA1324	-3.40114	-1.76602	-1.92802	0.0670283	0.999975
KIAA0513	1.43352	0.519561	1.92721	0.0671335	0.999975
TACR1	-1.83212	-0.873517	-1.92606	0.0672849	0.999975
TRDC	2.38115	1.25166	1.92603	0.0672887	0.999975
TRIM55	-3.23898	-1.69554	-1.92559	0.0673468	0.999975
RPL4P6	1.39073	0.475843	1.92538	0.0673753	0.999975
SF3A3	-1.34567	-0.428321	-1.92521	0.0673977	0.999975
TGOLN2	1.29879	0.377163	1.92503	0.0674207	0.999975
AGMO	2.50968	1.3275	1.92446	0.0674956	0.999975
BPTFP1	1.87766	0.908935	1.92446	0.0674961	0.999975
ADIRF	-2.58902	-1.3724	-1.92339	0.0676373	0.999975
CBLC	2.5379	1.34363	1.92315	0.0676687	0.999975
DTX2	1.80062	0.848494	1.92308	0.0676777	0.999975
AIMP1	1.29213	0.369749	1.92234	0.0677759	0.999975
PPP1R37	1.30089	0.379493	1.92181	0.0678461	0.999975
STAT1	1.68267	0.75075	1.92178	0.0678502	0.999975
PLAU	1.95136	0.96448	1.92149	0.0678884	0.999975
CTC-360G5.9	1.74439	0.802725	1.92146	0.0678922	0.999975
DCAF4	-1.32129	-0.401945	-1.92145	0.0678936	0.999975
SLC2A4	-1.96309	-0.973128	-1.92079	0.0679816	0.999975
GLRA3	-4.28683	-2.09991	-1.92035	0.06804	0.999975
B3GNTL1	1.55869	0.640339	1.9201	0.0680736	0.999975
ECEL1	3.00455	1.58715	1.91972	0.0681232	0.999975
PPP4R3A	-1.26781	-0.342334	-1.91962	0.0681366	0.999975
C10orf55	2.10924	1.07673	1.91863	0.0682692	0.999975
MTAP	-1.47182	-0.557603	-1.91742	0.0684301	0.999975
PDXK	1.46667	0.552548	1.91721	0.0684581	0.999975
SOX8	-2.60269	-1.38	-1.91661	0.0685382	0.999975
SEC22B	-1.39719	-0.482528	-1.91652	0.06855	0.999975
NOVA1	-3.04187	-1.60496	-1.9164	0.0685667	0.999975
LMAN1	-1.38773	-0.472729	-1.91605	0.0686125	0.999975
RSPO3	2.66219	1.41262	1.91603	0.0686156	0.999975
STIM2	-1.36	-0.44361	-1.91546	0.0686923	0.999975
NFKBIB	1.47499	0.560708	1.9147	0.0687935	0.999975
GAPDHP39	1.55267	0.63475	1.91403	0.0688843	0.999975
FZD8	-2.18378	-1.12683	-1.91381	0.0689128	0.999975
CEACAM7	5.57632	2.47931	1.91337	0.0689724	0.999975
ANXA2	1.47733	0.562996	1.91325	0.0689885	0.999975
SOX17	-2.83239	-1.50202	-1.91315	0.0690025	0.999975
ACTG1P3	1.41761	0.503462	1.91306	0.0690138	0.999975
RP11-391L3.5	2.126	1.08814	1.91277	0.0690528	0.999975
SERPINE1	-1.92571	-0.945391	-1.91256	0.0690818	0.999975
MAN2A2	1.30372	0.38263	1.91203	0.0691528	0.999975
MAP1B	-2.02423	-1.01737	-1.91192	0.0691673	0.999975
PDE10A	2.20578	1.14129	1.91185	0.0691766	0.999975
ADGRB3	-2.57744	-1.36594	-1.9116	0.0692105	0.999975
TMEM18	-1.35754	-0.440997	-1.91123	0.0692601	0.999975
NFKBIE	1.37903	0.463649	1.91114	0.069273	0.999975
RPSAP16	1.50174	0.586635	1.91074	0.0693272	0.999975
CARD14	2.22353	1.15285	1.9104	0.0693733	0.999975
NTN1	2.41276	1.27069	1.91019	0.0694009	0.999975
HDHD2	-1.38912	-0.474171	-1.91002	0.0694247	0.999975
SEC14L5	-4.26987	-2.09419	-1.90982	0.0694515	0.999975
SPRN	1.40241	0.487907	1.90912	0.0695456	0.999975
LLGL2	1.71998	0.782394	1.90905	0.0695549	0.999975
FHL1	-3.67087	-1.87612	-1.90745	0.069772	0.999975
RP11-603B24.1	-3.80004	-1.92602	-1.9073	0.0697926	0.999975
UBTD2	-1.36465	-0.448527	-1.90692	0.0698439	0.999975
RP11-574K11.8	2.07456	1.0528	1.90671	0.0698725	0.999975
CPT1B	1.4268	0.512779	1.90644	0.0699092	0.999975
KCNT1	-3.19407	-1.6754	-1.90539	0.0700527	0.999975
GPR63	-2.33301	-1.22219	-1.90472	0.0701433	0.999975
FAM153B	-4.43972	-2.15047	-1.90464	0.0701553	0.999975
RP11-506O24.2	1.85743	0.893311	1.90434	0.0701953	0.999975
RP11-44F14.8	2.85853	1.51528	1.90281	0.0704049	0.999975
PHAX	-1.3117	-0.391436	-1.90214	0.0704967	0.999975
AC006042.6	1.90309	0.928343	1.90188	0.0705326	0.999975
ALS2CL	2.02595	1.0186	1.90179	0.0705447	0.999975
ZNF493	-1.68687	-0.754351	-1.90124	0.07062	0.999975
RPS6KA4	1.34313	0.425604	1.90124	0.0706201	0.999975
PHLPP1	-1.44157	-0.527642	-1.90107	0.070643	0.999975
TTC22	1.92634	0.94586	1.90099	0.0706538	0.999975
CTD-2561J22.2	-2.26761	-1.18117	-1.90086	0.0706722	0.999975
VASP	1.4074	0.493034	1.90073	0.0706898	0.999975
ZNF471	-1.86269	-0.897386	-1.9007	0.070694	0.999975
MSX2	2.47067	1.3049	1.90012	0.0707735	0.999975
SLC52A3	2.3655	1.24214	1.89978	0.0708209	0.999975
BLOC1S3	1.36952	0.453665	1.89911	0.0709135	0.999975
DAPK1	1.80321	0.850567	1.89844	0.0710052	0.999975
RP11-360N9.3	1.88228	0.912479	1.89844	0.0710056	0.999975
UBE2F	1.31767	0.397988	1.89796	0.0710711	0.999975
DLGAP1-AS1	1.69614	0.762252	1.89763	0.0711167	0.999975
TMC7	1.66422	0.734847	1.89753	0.0711309	0.999975
RP11-845C23.2	-1.78381	-0.834966	-1.89751	0.0711336	0.999975
PCA3	-7.43977	-2.89526	-1.89636	0.0712925	0.999975
BRICD5	1.45636	0.542369	1.89633	0.071296	0.999975
CTSB	1.50373	0.588545	1.8963	0.0713006	0.999975
CTTNBP2	-2.35821	-1.23769	-1.89595	0.0713488	0.999975
HSPB7	-2.34741	-1.23107	-1.89552	0.0714084	0.999975
GHRL	1.57564	0.655939	1.89531	0.0714385	0.999975
RHOF	1.94108	0.956858	1.89493	0.0714905	0.999975
RP11-111F5.4	1.61174	0.68862	1.89471	0.0715207	0.999975
NDUFA4L2	-3.23074	-1.69186	-1.89369	0.0716628	0.999975
AP1S1	1.34048	0.42275	1.89342	0.071701	0.999975
ZFYVE9	-1.47311	-0.558869	-1.89321	0.0717293	0.999975
LINC00482	2.63911	1.40005	1.89275	0.0717934	0.999975
ADH6	2.23149	1.15801	1.89271	0.0717991	0.999975
WDR49	-3.52233	-1.81653	-1.89246	0.0718346	0.999975
AC023271.1	-1.56501	-0.646175	-1.89224	0.0718642	0.999975
FAM84B	1.76956	0.823388	1.89221	0.0718683	0.999975
ZNF663P	-5.73406	-2.51956	-1.8919	0.0719115	0.999975
FDPSP7	1.95614	0.968012	1.89188	0.0719155	0.999975
P4HA1	-1.61975	-0.695772	-1.8912	0.0720095	0.999975
RP11-964E11.2	-3.30445	-1.72441	-1.89105	0.0720311	0.999975
MED23	-1.30339	-0.382271	-1.88998	0.0721798	0.999975
ZNF257	-2.81926	-1.49532	-1.8899	0.0721909	0.999975
RP4-594I10.3	3.02282	1.5959	1.88976	0.0722109	0.999975
NCKAP5	-2.47427	-1.307	-1.88808	0.072447	0.999975
RBMX	-1.2678	-0.342327	-1.88795	0.072465	0.999975
HMGB1P6	1.81586	0.860653	1.88767	0.0725039	0.999975
TRPM4	1.57417	0.654591	1.88692	0.0726096	0.999975
CH507-42P11.8	2.75903	1.46416	1.88686	0.0726183	0.999975
TMEM108	-2.31761	-1.21264	-1.88372	0.0730606	0.999975
C2orf72	3.00552	1.58762	1.88351	0.0730897	0.999975
FRG1	-1.48403	-0.569523	-1.88295	0.073169	0.999975
PPM1J	-2.06726	-1.04772	-1.88289	0.0731786	0.999975
TTC37	-1.26055	-0.334048	-1.88278	0.0731936	0.999975
ATP1B3-AS1	-2.1685	-1.1167	-1.88264	0.0732132	0.999975
RP1-179N16.3	1.43181	0.51784	1.8825	0.0732339	0.999975
OLFM1	-2.94594	-1.55873	-1.88247	0.0732375	0.999975
IL1RAPL2	4.08063	2.02879	1.88207	0.0732946	0.999975
RAB19	2.03526	1.02522	1.88187	0.0733225	0.999975
NACAD	-1.89922	-0.92541	-1.88093	0.0734554	0.999975
VPS33B	1.37325	0.457593	1.88068	0.0734913	0.999975
MOCS1	-1.79412	-0.843276	-1.87957	0.07365	0.999975
EIF2AK4	-1.23417	-0.303537	-1.87836	0.0738212	0.999975
MTX3	-1.30724	-0.386522	-1.87832	0.0738277	0.999975
TERC	-2.35421	-1.23525	-1.87767	0.0739197	0.999975
GDPD1	1.68793	0.755252	1.87755	0.0739367	0.999975
MIPOL1	-1.83883	-0.87879	-1.87752	0.0739417	0.999975
GPR161	-1.48167	-0.56722	-1.87689	0.0740311	0.999975
LANCL3	-2.39727	-1.26139	-1.87673	0.074055	0.999975
TSPYL4	-1.39807	-0.483435	-1.87648	0.0740905	0.999975
PCDHGA2	-1.96279	-0.972909	-1.87637	0.0741055	0.999975
ZNF354A	-1.4239	-0.50985	-1.87587	0.074177	0.999975
SMTNL1	1.99808	0.998613	1.87451	0.0743732	0.999975
PRR5L	2.00351	1.00253	1.87384	0.0744689	0.999975
ZNF587B	1.30665	0.385876	1.87259	0.0746489	0.999975
PCGF5	1.61029	0.687322	1.87219	0.074706	0.999975
KCNJ11	-2.78357	-1.47694	-1.87093	0.0748884	0.999975
CCDC61	1.37503	0.459462	1.87088	0.0748953	0.999975
CAMSAP1	-1.40872	-0.494382	-1.8706	0.0749364	0.999975
FZD2	1.72668	0.788002	1.8701	0.0750086	0.999975
TRADD	1.31741	0.397702	1.86933	0.0751201	0.999975
ADAMTS14	1.76922	0.82311	1.86883	0.0751922	0.999975
SNX18P3	2.6053	1.38145	1.86872	0.0752085	0.999975
PKIA	-2.21743	-1.14889	-1.8679	0.0753279	0.999975
SMG5	1.42017	0.506066	1.8675	0.0753857	0.999975
GABRB2	-3.49678	-1.80603	-1.86737	0.0754049	0.999975
RRAS2	-1.58612	-0.665499	-1.86639	0.0755468	0.999975
ANKMY2	1.33498	0.416824	1.86626	0.0755656	0.999975
ACOXL-AS1	-2.3211	-1.21481	-1.8661	0.0755897	0.999975
ZNF665	-1.78549	-0.836322	-1.86525	0.0757124	0.999975
CHST10	-1.7633	-0.818275	-1.865	0.075749	0.999975
RNF128	2.17836	1.12325	1.86485	0.075772	0.999975
SNORA80E	1.85167	0.888828	1.86478	0.0757821	0.999975
SYTL5	2.46483	1.30149	1.86445	0.0758301	0.999975
RP11-676J12.7	1.94416	0.959148	1.86427	0.0758565	0.999975
CBLN4	-5.1344	-2.3602	-1.86331	0.0759965	0.999975
FAM172A	-1.31505	-0.39512	-1.86305	0.0760342	0.999975
TLE2	-1.69102	-0.757894	-1.86292	0.0760537	0.999975
CHST12	1.32841	0.409701	1.86235	0.0761368	0.999975
TPM3P7	1.36905	0.453172	1.86209	0.0761757	0.999975
ZIC5	4.76317	2.25192	1.86176	0.0762234	0.999975
TUSC1	-1.76033	-0.815847	-1.86139	0.0762776	0.999975
TARBP2	1.43724	0.523301	1.86133	0.0762869	0.999975
ZNF311	-2.36274	-1.24046	-1.86123	0.0763013	0.999975
FOLH1	-2.58426	-1.36975	-1.86098	0.0763384	0.999975
BEX4	-1.70853	-0.77276	-1.86054	0.076402	0.999975
ZFP57	5.15636	2.36635	1.86046	0.0764144	0.999975
ADAM8	1.79517	0.844123	1.86022	0.0764496	0.999975
SLC45A3	1.58034	0.660237	1.86001	0.0764805	0.999975
F11R	1.5618	0.643207	1.85981	0.0765104	0.999975
CKMT2-AS1	-1.37933	-0.463966	-1.85939	0.076572	0.999975
TRAF4	1.45922	0.545199	1.85882	0.0766559	0.999975
TNS3	1.61215	0.688985	1.85851	0.0767012	0.999975
SPINT2	1.50821	0.592841	1.85758	0.0768385	0.999975
RP11-720D4.2	-2.75357	-1.4613	-1.85699	0.0769258	0.999975
HAL	3.44319	1.78374	1.8561	0.0770584	0.999975
RNF114	1.33318	0.414868	1.85585	0.077095	0.999975
LAMB3	2.75701	1.4631	1.85582	0.0770996	0.999975
CACNA1E	2.05983	1.04252	1.85554	0.0771411	0.999975
TTLL5	-1.30947	-0.388985	-1.85454	0.0772898	0.999975
CAMLG	-1.4462	-0.532265	-1.85415	0.0773467	0.999975
TYW1B	-1.55747	-0.639201	-1.85334	0.0774672	0.999975
RP11-304F15.3	1.5562	0.638032	1.85263	0.0775732	0.999975
TRPV1	1.57315	0.653652	1.85258	0.0775814	0.999975
PLPPR4	-1.90594	-0.930501	-1.85197	0.0776712	0.999975
RP11-285F7.2	1.79308	0.84244	1.85186	0.0776878	0.999975
FOXN3	-1.43744	-0.523498	-1.85174	0.0777058	0.999975
PRR12	1.40354	0.489066	1.85158	0.0777294	0.999975
MB21D1	1.56931	0.650127	1.85145	0.0777487	0.999975
PI4KAP2	1.55468	0.636619	1.85137	0.0777619	0.999975
RP11-242C19.2	2.07516	1.05322	1.85105	0.077809	0.999975
KLF12	-1.59129	-0.670198	-1.85014	0.077945	0.999975
APELA	2.72709	1.44736	1.8487	0.0781607	0.999975
CAPRIN2	-1.64542	-0.718458	-1.84776	0.0783012	0.999975
RP11-582E3.6	-1.38243	-0.467203	-1.84753	0.0783368	0.999975
CTB-89H12.4	-1.31534	-0.39544	-1.84662	0.0784732	0.999975
CLIP1-AS1	1.61236	0.689175	1.84564	0.0786209	0.999975
LYSMD4	1.418	0.503854	1.84562	0.0786245	0.999975
PRSS35	-4.06581	-2.02354	-1.84554	0.0786361	0.999975
KIAA1644	-2.47314	-1.30634	-1.84479	0.0787483	0.999975
RPL9P9	2.32865	1.21949	1.84438	0.0788108	0.999975
F5	2.4835	1.31237	1.84407	0.0788571	0.999975
SCN2A	-6.29084	-2.65325	-1.84387	0.0788886	0.999975
GRPEL2	-1.31821	-0.398584	-1.84383	0.0788943	0.999975
DARS2	1.4078	0.493441	1.84382	0.0788958	0.999975
CDCA4P1	-1.79184	-0.84144	-1.84355	0.0789359	0.999975
ZNF224	1.28344	0.360018	1.84318	0.0789925	0.999975
S100A11	1.79457	0.843636	1.84296	0.0790257	0.999975
AC112229.1	2.92897	1.55039	1.84231	0.0791241	0.999975
FAM91A1	1.34612	0.428807	1.84231	0.0791244	0.999975
PTGR1	1.82889	0.870965	1.84206	0.0791619	0.999975
MTFP1	1.60152	0.679438	1.84191	0.0791848	0.999975
TRAF2	1.44046	0.526527	1.84164	0.0792257	0.999975
BTBD6	-1.4081	-0.493753	-1.84163	0.0792272	0.999975
RAC1	1.30118	0.379823	1.84128	0.0792797	0.999975
LA16c-60H5.7	-2.92122	-1.54657	-1.84101	0.0793216	0.999975
CTD-2554C21.2	-2.99147	-1.58085	-1.84006	0.079466	0.999975
RP11-49I11.1	2.31799	1.21287	1.83989	0.0794916	0.999975
PAIP2B	-1.67735	-0.746184	-1.83988	0.0794928	0.999975
UBE2D2	-1.22217	-0.289443	-1.83977	0.0795094	0.999975
HEIH	-1.4667	-0.552576	-1.83917	0.0796019	0.999975
TUBA1C	1.41297	0.498729	1.83895	0.0796348	0.999975
CCDC150P1	1.45164	0.537686	1.83845	0.0797116	0.999975
SLC16A5	1.82314	0.866425	1.83798	0.0797823	0.999975
PLEKHH1	2.14951	1.10401	1.83734	0.079881	0.999975
ARL14EP	-1.34908	-0.431972	-1.83726	0.0798927	0.999975
RP11-229P13.2	1.88137	0.911786	1.83656	0.0799995	0.999975
FAM98C	1.40656	0.492167	1.83632	0.0800363	0.999975
TMEM51	1.57242	0.652983	1.83594	0.0800953	0.999975
ZNF667	-2.45953	-1.29838	-1.83495	0.0802472	0.999975
TGFB1I1	-1.48024	-0.565827	-1.83442	0.0803274	0.999975
CH507-9B2.3	2.3195	1.21381	1.8337	0.0804379	0.999975
RET	-2.53123	-1.33984	-1.83314	0.0805243	0.999975
TMEM67	-1.50964	-0.594202	-1.83168	0.0807499	0.999975
RAD51B	-1.41109	-0.496808	-1.83116	0.0808302	0.999975
CTD-2269F5.1	-4.64661	-2.21618	-1.83096	0.0808606	0.999975
NASP	-1.3889	-0.473939	-1.8309	0.0808706	0.999975
KIF3A	-1.36507	-0.44897	-1.8307	0.0809002	0.999975
TMEM5	1.33211	0.413712	1.83014	0.080988	0.999975
SLAIN1	-2.04819	-1.03435	-1.82849	0.0812426	0.999975
NELFCD	1.32706	0.408233	1.82813	0.0812982	0.999975
DHX32	1.50724	0.591911	1.82734	0.0814215	0.999975
FAM196A	1.62191	0.697698	1.82703	0.0814691	0.999975
CCDC51	1.54505	0.627651	1.82582	0.0816581	0.999975
LINC00857	2.25565	1.17354	1.8258	0.0816615	0.999975
PIWIL4	1.89414	0.921541	1.82579	0.0816635	0.999975
MAN2A1	-1.40618	-0.491778	-1.82565	0.0816842	0.999975
RP1-102K2.8	2.42657	1.27892	1.82536	0.081729	0.999975
ZBTB45P2	3.32859	1.73491	1.82524	0.0817478	0.999975
CALCRL	-2.26298	-1.17822	-1.82511	0.0817681	0.999975
TMCO4	1.42001	0.505901	1.82471	0.081831	0.999975
RP4-594A5.1	2.61085	1.38452	1.82402	0.0819392	0.999975
ARID3A	1.53699	0.620108	1.82344	0.0820296	0.999975
AGAP11	-3.04526	-1.60657	-1.82242	0.0821895	0.999975
RORB	-2.38326	-1.25294	-1.82215	0.0822309	0.999975
TBL1Y	-8.51856	-3.09061	-1.82212	0.0822355	0.999975
UGT1A10	9.70689	3.27901	1.82201	0.082253	0.999975
PDE4C	-1.66857	-0.738616	-1.82192	0.0822679	0.999975
RNASE1	-2.15779	-1.10955	-1.82097	0.0824159	0.999975
RFFL	1.4648	0.550701	1.82097	0.0824165	0.999975
MRPS11	1.3507	0.433711	1.82092	0.0824247	0.999975
GTF3C4	-1.29769	-0.375947	-1.82074	0.0824527	0.999975
CLIC1	1.23288	0.302037	1.82034	0.0825158	0.999975
CTC-270D5.1	-6.57842	-2.71774	-1.82015	0.0825452	0.999975
PEX3	-1.33381	-0.415552	-1.81984	0.0825944	0.999975
AURKA	1.89956	0.925666	1.81904	0.0827194	0.999975
TMEM108-AS1	-2.55232	-1.35181	-1.81886	0.0827478	0.999975
RP11-426J5.3	1.5875	0.666754	1.81862	0.0827867	0.999975
RP11-98I9.4	-1.45213	-0.538175	-1.81859	0.0827909	0.999975
RELB	1.41233	0.498081	1.81845	0.0828139	0.999975
TWIST2	1.87618	0.907801	1.81816	0.0828589	0.999975
RP11-57A1.1	2.81513	1.4932	1.81702	0.0830381	0.999975
ARHGAP12	1.29577	0.373812	1.81587	0.0832201	0.999975
SYN3	-2.9525	-1.56194	-1.8156	0.0832635	0.999975
SFXN3	1.43314	0.519178	1.81537	0.0832994	0.999975
GOLT1A	3.14717	1.65406	1.81483	0.0833857	0.999975
FAM180A	-2.02212	-1.01587	-1.81449	0.0834395	0.999975
RP11-67A1.4	2.5291	1.33863	1.81373	0.0835596	0.999975
RPS15AP6	-1.49198	-0.577232	-1.81359	0.0835819	0.999975
ALPK1	1.68064	0.749009	1.81323	0.0836402	0.999975
PITPNC1	1.55145	0.633617	1.81319	0.0836457	0.999975
CD36	-1.82601	-0.868691	-1.81295	0.0836851	0.999975
C20orf96	1.55533	0.637221	1.8127	0.0837243	0.999975
RN7SKP16	1.74215	0.800868	1.81147	0.0839206	0.999975
ARHGEF11	1.40393	0.489476	1.81114	0.0839721	0.999975
SLC24A2	2.40716	1.26733	1.81058	0.0840615	0.999975
CLPP	-1.29605	-0.374126	-1.81037	0.0840962	0.999975
ADGRL3	-2.40369	-1.26525	-1.81002	0.084152	0.999975
HEXIM1	1.34786	0.430671	1.80965	0.0842102	0.999975
OVCH1	-4.91511	-2.29722	-1.80963	0.0842144	0.999975
AL133243.2	-1.28039	-0.356579	-1.80919	0.0842844	0.999975
ADCY5	-1.95469	-0.96694	-1.80904	0.0843081	0.999975
WASH6P	1.32201	0.402737	1.80896	0.0843216	0.999975
FAM234B	-1.71431	-0.777624	-1.80881	0.0843456	0.999975
ZNF526	1.2957	0.373731	1.80873	0.0843575	0.999975
RP11-592N21.1	-1.96829	-0.976943	-1.80827	0.0844314	0.999975
ETHE1	1.45268	0.53872	1.80787	0.0844954	0.999975
USP48	-1.22936	-0.297906	-1.80785	0.0844997	0.999975
PDCD6IP	1.25578	0.328584	1.80767	0.0845284	0.999975
CTD-3126B10.1	5.28351	2.4015	1.80603	0.0847919	0.999975
PCP4L1	-4.91905	-2.29838	-1.80561	0.08486	0.999975
RP11-44N11.1	1.80534	0.852268	1.80537	0.0848988	0.999975
TPCN1	1.52911	0.612695	1.80522	0.0849228	0.999975
RP5-1052I5.2	-2.46515	-1.30167	-1.80522	0.084923	0.999975
RPL11	-1.32791	-0.409156	-1.8047	0.0850057	0.999975
ELMO3	1.78677	0.83735	1.80451	0.0850373	0.999975
UTP18	1.42192	0.507843	1.80336	0.085223	0.999975
SEMA6D	-2.02024	-1.01453	-1.80255	0.0853532	0.999975
POU3F2	-12.2358	-3.61304	-1.802	0.0854432	0.999975
KCND2	1.95016	0.963595	1.80172	0.085488	0.999975
NECTIN2	1.27017	0.34502	1.80171	0.0854896	0.999975
RP11-28G8.1	1.48499	0.570455	1.80122	0.0855682	0.999975
MLLT3	-1.75772	-0.813703	-1.80109	0.0855896	0.999975
PLEKHB2	1.29308	0.370812	1.80067	0.0856589	0.999975
BEAN1	1.78123	0.832877	1.80042	0.0856994	0.999975
APOLD1	-1.63954	-0.71329	-1.80031	0.0857173	0.999975
RP11-505K9.4	1.52683	0.61054	1.80025	0.0857265	0.999975
PI4K2A	1.38078	0.465485	1.80024	0.0857285	0.999975
PPP2R5C	-1.21983	-0.286682	-1.80013	0.0857458	0.999975
EDIL3	-2.14797	-1.10298	-1.80002	0.0857633	0.999975
TMEM218	1.37195	0.45623	1.7993	0.0858806	0.999975
FUT10	1.40761	0.493251	1.79927	0.0858864	0.999975
PGBD1	-1.43826	-0.52432	-1.79889	0.0859472	0.999975
PAPSS1	-1.25876	-0.332005	-1.79824	0.0860529	0.999975
KRT19P1	2.3971	1.26129	1.7981	0.0860771	0.999975
HS3ST3A1	1.7676	0.821788	1.7974	0.0861913	0.999975
NR2F6	1.41269	0.498448	1.79738	0.0861941	0.999975
HYI	-1.42991	-0.515921	-1.79724	0.0862162	0.999975
RP11-244F12.2	-2.8492	-1.51056	-1.79676	0.0862958	0.999975
ZDHHC4P1	1.74654	0.804498	1.79672	0.0863012	0.999975
RANBP3L	-2.17909	-1.12373	-1.79662	0.0863184	0.999975
CTPS1	-1.46742	-0.553279	-1.79627	0.0863752	0.999975
ZFYVE19	1.39482	0.480078	1.79625	0.0863793	0.999975
TMPRSS13	2.28599	1.19282	1.79622	0.0863841	0.999975
FAM86B3P	1.76427	0.819073	1.79578	0.0864556	0.999975
DUS2	1.40051	0.485956	1.79572	0.0864645	0.999975
CCDC171	-1.44429	-0.530364	-1.79555	0.0864925	0.999975
PARP4	1.33473	0.416547	1.79512	0.0865637	0.999975
SFPQ	-1.23038	-0.299098	-1.79497	0.0865875	0.999975
RHOD	2.08185	1.05787	1.79482	0.0866121	0.999975
AGPAT3	1.26429	0.338329	1.79427	0.0867024	0.999975
AC025335.1	-1.52749	-0.611162	-1.7942	0.0867149	0.999975
ETV1	-1.77704	-0.829479	-1.79415	0.0867224	0.999975
GRB2	1.238	0.308011	1.79345	0.0868381	0.999975
ERVMER34-1	-2.4835	-1.31237	-1.79235	0.087018	0.999975
MAGEH1	-1.38239	-0.467165	-1.79229	0.0870283	0.999975
PTGES3P1	1.67726	0.746108	1.79169	0.0871263	0.999975
SLC25A21	-3.07231	-1.61932	-1.79118	0.0872114	0.999975
GTF2H2C	-1.43945	-0.52552	-1.79084	0.0872665	0.999975
KIAA1958	-1.4369	-0.522959	-1.79074	0.0872839	0.999975
RP11-1334A24.5	1.77825	0.830459	1.7907	0.08729	0.999975
NQO2	1.31641	0.396606	1.79024	0.0873665	0.999975
UQCRFS1	1.70735	0.771756	1.79005	0.0873973	0.999975
BMP3	-3.54137	-1.82431	-1.78909	0.0875572	0.999975
CH17-264B6.4	3.13173	1.64696	1.78905	0.0875627	0.999975
MRPS12	1.43701	0.523075	1.78902	0.0875682	0.999975
GCH1	1.47529	0.561	1.78898	0.0875747	0.999975
LYVE1	-2.16401	-1.1137	-1.78894	0.0875816	0.999975
THAP12P7	1.51904	0.603164	1.78845	0.0876616	0.999975
NSUN4	-1.2382	-0.308239	-1.78819	0.0877047	0.999975
AVL9	1.30906	0.38853	1.78761	0.0878013	0.999975
INF2	1.43478	0.520825	1.78759	0.0878051	0.999975
HS3ST3B1	1.72685	0.788143	1.78748	0.0878226	0.999975
NDUFS2	1.28689	0.363889	1.78656	0.0879753	0.999975
CMB9-22P13.1	-2.31537	-1.21124	-1.78653	0.0879817	0.999975
CTD-2626G11.2	-3.67191	-1.87653	-1.78637	0.0880069	0.999975
PGM2	1.50569	0.590428	1.78621	0.0880336	0.999975
SPECC1L	1.24886	0.320609	1.78615	0.0880442	0.999975
ELOCP19	1.34795	0.43077	1.7846	0.088302	0.999975
HCFC1R1	-1.46803	-0.553879	-1.78439	0.0883369	0.999975
CTA-243E7.1	1.79062	0.840462	1.7843	0.0883516	0.999975
TRAF3IP2-AS1	-1.36294	-0.446721	-1.78396	0.0884096	0.999975
NRXN1	-5.69621	-2.51	-1.78308	0.0885563	0.999975
GDF7	1.65505	0.726874	1.78288	0.0885886	0.999975
RECQL5	1.38771	0.472707	1.78206	0.0887262	0.999975
MFSD4B	-1.31141	-0.391116	-1.78181	0.0887677	0.999975
TGIF2	-1.31743	-0.397723	-1.78169	0.0887882	0.999975
LZTR1	1.45786	0.543852	1.78167	0.0887914	0.999975
LINC00094	-1.33607	-0.417993	-1.78148	0.0888236	0.999975
HSF2BP	2.28345	1.19122	1.78145	0.0888287	0.999975
PSCA	2.67078	1.41726	1.78081	0.088935	0.999975
ACOXL	-2.3965	-1.26093	-1.78059	0.0889723	0.999975
NPDC1	-1.71344	-0.776895	-1.78058	0.0889739	0.999975
MAMDC2	-2.46651	-1.30247	-1.78032	0.0890179	0.999975
TYRO3P	1.35138	0.434435	1.78027	0.0890261	0.999975
RETSAT	1.34284	0.425293	1.78006	0.0890608	0.999975
TMEM74	-4.2557	-2.0894	-1.77983	0.0891009	0.999975
RP4-564F22.7	1.8909	0.919072	1.77971	0.0891211	0.999975
RP11-386I14.4	-2.34918	-1.23216	-1.77934	0.0891818	0.999975
PSEN2	1.4416	0.52767	1.77894	0.0892497	0.999975
SOHLH1	-4.16437	-2.0581	-1.77784	0.0894349	0.999975
FBXO6	1.40644	0.492046	1.7778	0.0894421	0.999975
ELMOD3	1.23293	0.302086	1.77778	0.089445	0.999975
FBXO33	-1.33651	-0.418467	-1.77745	0.0895003	0.999975
SMARCD2	1.24331	0.314186	1.77686	0.0896005	0.999975
RP11-550I24.2	-2.32863	-1.21948	-1.77685	0.0896024	0.999975
FOXC2	2.54896	1.34991	1.77683	0.0896058	0.999975
GJA1	-2.04474	-1.03192	-1.77669	0.0896297	0.999975
FLRT1	2.00705	1.00508	1.77667	0.0896328	0.999975
EPC2	-1.2289	-0.297364	-1.77555	0.0898224	0.999975
SNW1	-1.32301	-0.40382	-1.77554	0.0898241	0.999975
KCNJ14	1.48543	0.570884	1.77547	0.089836	0.999975
PHBP19	1.45787	0.543858	1.77451	0.0899975	0.999975
ZDHHC5	1.2402	0.310568	1.7743	0.090033	0.999975
TGM2	2.26153	1.1773	1.77426	0.0900394	0.999975
MOV10L1	1.98695	0.990556	1.77392	0.0900983	0.999975
SERPINB9P1	2.13993	1.09756	1.77384	0.0901119	0.999975
MAMDC2-AS1	-1.73904	-0.798289	-1.77363	0.0901478	0.999975
SLC22A4	1.5119	0.596366	1.77353	0.090164	0.999975
RP11-171I2.1	-2.20999	-1.14404	-1.77352	0.0901656	0.999975
RBM27	-1.31602	-0.396178	-1.7731	0.0902375	0.999975
XXbac-BPG181B23.7	-2.52333	-1.33533	-1.77286	0.0902778	0.999975
SELENOO	1.36645	0.450433	1.77277	0.0902936	0.999975
SHE	-2.22857	-1.15612	-1.77276	0.0902941	0.999975
PPIAP29	1.6889	0.756086	1.77268	0.0903091	0.999975
GPRC5A	2.29919	1.20113	1.77223	0.0903847	0.999975
C1orf61	2.9014	1.53675	1.7721	0.0904064	0.999975
PALMD	-1.73996	-0.799055	-1.77194	0.0904342	0.999975
PCDH19	-3.72711	-1.89806	-1.77182	0.0904541	0.999975
ZNF358	-1.34876	-0.431636	-1.77168	0.0904785	0.999975
RAP1GAP2	1.51272	0.597143	1.77145	0.0905181	0.999975
FUT2	1.91136	0.934601	1.77105	0.0905851	0.999975
GOLGA6L7P	-3.90864	-1.96667	-1.77102	0.0905911	0.999975
PLAA	-1.30017	-0.378702	-1.77078	0.0906323	0.999975
LGALS3	1.5313	0.614758	1.77032	0.0907095	0.999975
SCUBE3	-2.00233	-1.00168	-1.76988	0.0907854	0.999975
JMJD1C	-1.35427	-0.437512	-1.76971	0.0908148	0.999975
UFSP2	-1.27495	-0.350444	-1.76959	0.0908351	0.999975
B4GALNT2	2.66664	1.41502	1.76907	0.090924	0.999975
ZNF259P1	-1.80552	-0.852415	-1.76894	0.0909462	0.999975
HSP90B2P	1.36089	0.444549	1.76875	0.0909781	0.999975
RAB4B	1.46773	0.553583	1.76847	0.0910254	0.999975
PIP4K2C	1.31053	0.390146	1.76846	0.0910282	0.999975
DNAJC27	-1.34268	-0.425119	-1.76816	0.0910788	0.999975
TNFRSF13C	-2.03342	-1.02391	-1.76785	0.0911316	0.999975
TIMM10	1.42769	0.513685	1.76781	0.09114	0.999975
HOMER3	1.45132	0.53737	1.76777	0.0911453	0.999975
CMTM6	1.26014	0.333582	1.76754	0.0911848	0.999975
C9orf131	1.7448	0.803059	1.76754	0.0911859	0.999975
TSPOAP1-AS1	1.60154	0.679457	1.76732	0.0912234	0.999975
TRMT11	-1.36	-0.443605	-1.76694	0.0912892	0.999975
CHST4	2.1515	1.10534	1.76692	0.0912914	0.999975
DNAJC25-GNG10	1.36703	0.451049	1.76689	0.0912964	0.999975
IRF5	1.47675	0.562424	1.76648	0.0913671	0.999975
MLF1	-1.87123	-0.903986	-1.76641	0.0913787	0.999975
TAPT1	-1.53516	-0.618387	-1.76613	0.091428	0.999975
MYO1E	1.50855	0.593167	1.76585	0.091475	0.999975
GPX2	3.91332	1.96839	1.76562	0.0915152	0.999975
BSPRY	1.80367	0.850934	1.76529	0.0915718	0.999975
EGFEM1P	-2.79639	-1.48356	-1.76503	0.091616	0.999975
SDAD1P1	-1.46434	-0.550252	-1.76493	0.0916333	0.999975
S100A9	3.54076	1.82406	1.76438	0.0917291	0.999975
CUZD1	1.56262	0.643966	1.76428	0.091745	0.999975
WDR47	-1.47349	-0.55924	-1.76419	0.0917619	0.999975
ARRDC1	1.37612	0.460611	1.76374	0.091838	0.999975
CLCN3	1.24492	0.316056	1.76371	0.0918432	0.999975
TMEM127	1.22792	0.296221	1.76355	0.0918706	0.999975
RP11-177N22.2	1.43722	0.523279	1.76355	0.0918715	0.999975
HDAC3	-1.22658	-0.294641	-1.76259	0.0920363	0.999975
PFKM	-1.35682	-0.440231	-1.7625	0.0920528	0.999975
ACOT9	1.21559	0.281655	1.76216	0.0921108	0.999975
GSTM3	-2.1943	-1.13376	-1.76202	0.0921353	0.999975
PPP1R1C	1.90838	0.932348	1.76186	0.0921628	0.999975
ARPC3	1.24322	0.314083	1.76157	0.092214	0.999975
IMPDH1P10	5.36095	2.42249	1.76147	0.0922308	0.999975
PCBP2-OT1	1.34677	0.429499	1.76141	0.0922408	0.999975
CLMP	1.6699	0.739764	1.76101	0.092311	0.999975
FGFR1OP2	-1.34215	-0.424541	-1.76094	0.0923223	0.999975
DNAAF5	1.31544	0.395543	1.76072	0.0923604	0.999975
SCYL3	1.25914	0.332439	1.7606	0.0923815	0.999975
SERGEF	-1.31878	-0.399204	-1.76008	0.092471	0.999975
AC004022.8	2.8007	1.48579	1.76004	0.0924786	0.999975
GLTSCR1L	-1.24566	-0.316912	-1.75969	0.0925387	0.999975
EPM2A	-1.44166	-0.527735	-1.75946	0.092579	0.999975
RAB25	1.83122	0.872803	1.75932	0.0926034	0.999975
CASP6	1.43019	0.51621	1.75927	0.0926123	0.999975
RNF8	-1.31106	-0.390731	-1.75895	0.0926675	0.999975
CCNH	-1.2861	-0.363	-1.75834	0.0927732	0.999975
STK40	-1.26799	-0.342546	-1.7583	0.0927801	0.999975
RP11-96D1.11	2.84286	1.50734	1.75801	0.0928309	0.999975
RBM23	-1.25324	-0.325662	-1.75702	0.0930029	0.999975
LITAF	1.46394	0.549857	1.75633	0.0931232	0.999975
RP11-982M15.2	1.64618	0.71912	1.75619	0.0931487	0.999975
ZBTB38	1.29076	0.368217	1.75583	0.0932107	0.999975
H2AFJ	1.4794	0.565012	1.75581	0.0932144	0.999975
AP000688.29	-3.44788	-1.78571	-1.75549	0.0932699	0.999975
ZNF511-PRAP1	4.00397	2.00143	1.75473	0.0934027	0.999975
RAPGEF6	-1.24875	-0.320486	-1.75412	0.0935098	0.999975
RNF215	1.40641	0.492012	1.7541	0.0935146	0.999975
GABRD	-1.96572	-0.975059	-1.75347	0.0936246	0.999975
SLC35F2	1.63956	0.713309	1.75298	0.0937098	0.999975
CDH17	3.51472	1.81341	1.75281	0.0937395	0.999975
PMPCB	-1.23843	-0.308516	-1.75276	0.0937481	0.999975
RP11-138I1.4	-2.49408	-1.31851	-1.75239	0.0938132	0.999975
ST3GAL4	1.52244	0.606389	1.75227	0.0938339	0.999975
FHL2	1.47332	0.559073	1.75209	0.0938659	0.999975
RBM41	1.40328	0.488806	1.75136	0.0939942	0.999975
DGCR8	1.28877	0.366	1.75111	0.0940392	0.999975
RP11-1212A22.4	-1.42613	-0.512108	-1.7511	0.0940401	0.999975
DBF4B	1.51383	0.598207	1.75082	0.0940901	0.999975
PLBD2	1.43663	0.522684	1.75076	0.0940994	0.999975
SPHK2	1.27766	0.353499	1.75013	0.0942105	0.999975
NMT1	1.2456	0.316844	1.74947	0.094327	0.999975
GEMIN5	-1.42274	-0.508673	-1.74919	0.0943769	0.999975
TDRD10	-2.94005	-1.55584	-1.74844	0.09451	0.999975
TRIAP1	1.36705	0.45107	1.7483	0.0945348	0.999975
CTA-243E7.2	1.73683	0.79646	1.74818	0.094555	0.999975
HSF2	-1.48573	-0.571175	-1.74804	0.0945801	0.999975
RP11-274B21.12	1.65127	0.723575	1.74671	0.094815	0.999975
SEC63	-1.27368	-0.349001	-1.74658	0.0948378	0.999975
RP11-425M5.7	1.76135	0.816678	1.74633	0.0948831	0.999975
SYBU	-1.99765	-0.998305	-1.74537	0.0950535	0.999975
CDIP1	-1.34152	-0.423867	-1.74511	0.0950987	0.999975
FAM3B	-3.51325	-1.8128	-1.74403	0.095291	0.999975
IGF2BP1	6.52036	2.70495	1.74376	0.0953401	0.999975
XPNPEP3	1.43084	0.516866	1.74366	0.0953567	0.999975
GRWD1	1.30148	0.380154	1.74359	0.0953704	0.999975
HDAC10	1.36174	0.445447	1.74346	0.0953922	0.999975
HDX	-1.87589	-0.907573	-1.74333	0.0954166	0.999975
RP11-622C24.2	1.79895	0.847152	1.74327	0.0954276	0.999975
ZBTB20-AS1	1.62479	0.700254	1.74245	0.0955732	0.999975
LHFPL3	-3.36964	-1.75259	-1.74193	0.0956652	0.999975
NOL12	1.31989	0.400417	1.74175	0.0956981	0.999975
NT5C2	1.39967	0.485089	1.74125	0.0957869	0.999975
PUM3	-1.37866	-0.463265	-1.74051	0.0959191	0.999975
ZNF280A	3.78375	1.91982	1.73933	0.0961302	0.999975
BEND4	-3.12295	-1.64291	-1.7389	0.0962083	0.999975
RAB23	-1.27572	-0.351317	-1.73825	0.0963242	0.999975
C6orf120	-1.34943	-0.432351	-1.73794	0.0963797	0.999975
RP4-706A16.3	-1.57593	-0.656202	-1.73762	0.0964381	0.999975
FMNL2	1.39921	0.484609	1.73755	0.0964504	0.999975
FBXL4	-1.24221	-0.312913	-1.73714	0.0965235	0.999975
RP11-449H3.3	-1.3457	-0.428357	-1.7371	0.0965314	0.999975
MAGEA9	-5.76612	-2.5276	-1.73646	0.096647	0.999975
SAMD15	-1.53576	-0.618954	-1.73627	0.0966813	0.999975
PENK	-5.70458	-2.51212	-1.73627	0.0966817	0.999975
PTGER3	-1.9739	-0.981047	-1.7361	0.0967109	0.999975
ERLIN1	1.40214	0.487635	1.7359	0.0967474	0.999975
LPL	-2.69167	-1.4285	-1.73503	0.0969053	0.999975
ZFYVE27	1.33321	0.414908	1.73493	0.0969227	0.999975
PCDHGB4	-1.93106	-0.949391	-1.73476	0.0969539	0.999975
2019-09-03	-2.01218	-1.00876	-1.73463	0.0969777	0.999975
DNMT3B	1.74865	0.80624	1.73462	0.096978	0.999975
LBX2-AS1	1.63768	0.711656	1.73454	0.0969941	0.999975
A1BG	-1.52607	-0.609817	-1.73435	0.0970277	0.999975
USH1C	3.97011	1.98918	1.73412	0.0970697	0.999975
RP5-884M6.1	3.24702	1.69911	1.73352	0.097178	0.999975
PCBP1-AS1	-1.4424	-0.528475	-1.73327	0.0972228	0.999975
YIPF6	1.24532	0.31652	1.73156	0.0975329	0.999975
NHLRC3	1.31414	0.394117	1.73122	0.0975938	0.999975
C8orf37	-1.72618	-0.787587	-1.7312	0.097599	0.999975
PDLIM5	1.36658	0.450574	1.73117	0.0976046	0.999975
CDC42-IT1	-1.74579	-0.80388	-1.73088	0.0976567	0.999975
SLC39A11	1.37222	0.456511	1.73062	0.0977038	0.999975
RP11-392E22.9	2.69339	1.42942	1.73061	0.0977061	0.999975
POU5F2	-1.27694	-0.352695	-1.73037	0.09775	0.999975
NACC2	1.42031	0.506203	1.73017	0.0977863	0.999975
LINC01139	-4.70641	-2.23463	-1.72956	0.0978962	0.999975
STRIP2	1.8243	0.867345	1.72909	0.0979823	0.999975
ARHGEF33	-1.97469	-0.981625	-1.72891	0.0980152	0.999975
C5AR2	1.97443	0.981439	1.72834	0.0981196	0.999975
UNC45A	1.29695	0.375124	1.72832	0.098122	0.999975
LIME1	1.37743	0.461974	1.72805	0.0981716	0.999975
RP11-198M15.1	1.65367	0.725672	1.72783	0.0982124	0.999975
RP3-399L15.3	-1.59272	-0.671495	-1.72728	0.0983122	0.999975
ARL13B	-1.61695	-0.693272	-1.72724	0.0983191	0.999975
RP1-117O3.2	-1.55902	-0.640642	-1.7269	0.0983817	0.999975
LCN2	3.38152	1.75767	1.72688	0.0983856	0.999975
OR2A7	1.78418	0.835258	1.72669	0.0984209	0.999975
ALG12	1.30552	0.384625	1.72666	0.098426	0.999975
CCNK	-1.25244	-0.324738	-1.72665	0.0984286	0.999975
AC004980.7	-1.42344	-0.509384	-1.72554	0.0986308	0.999975
VTN	2.53495	1.34196	1.72546	0.0986463	0.999975
LDOC1	-1.90381	-0.928889	-1.72525	0.0986835	0.999975
GSTO1	1.3832	0.468014	1.72475	0.0987766	0.999975
ADAMTS3	-1.75647	-0.812676	-1.72377	0.0989558	0.999975
ADAMTS1	-1.89612	-0.923049	-1.72364	0.0989792	0.999975
DAP3	1.32699	0.408163	1.7233	0.0990424	0.999975
DNAL1	-1.33163	-0.413198	-1.72316	0.0990682	0.999975
DTYMK	1.46165	0.547594	1.72313	0.099074	0.999975
MAPK8IP1	-1.59077	-0.669727	-1.72275	0.0991434	0.999975
TOR4A	1.79265	0.84209	1.7227	0.099153	0.999975
RP11-144I2.1	1.81622	0.86094	1.72263	0.0991658	0.999975
ICA1	1.80953	0.855616	1.72242	0.0992049	0.999975
RP11-43N16.4	1.442	0.528074	1.72213	0.0992569	0.999975
CT83	4.2219	2.07789	1.72201	0.0992801	0.999975
DDX50	-1.30098	-0.379599	-1.72129	0.0994122	0.999975
DNMBP	1.49383	0.579012	1.7209	0.0994852	0.999975
RABGAP1L-IT1	1.55833	0.640004	1.71966	0.0997136	0.999975
LL22NC03-N14H11.1	-1.92513	-0.944952	-1.71901	0.0998346	0.999975
CDC40	-1.25504	-0.327729	-1.719	0.0998356	0.999975
NEURL3	2.73213	1.45003	1.71835	0.0999568	0.999975
KIAA0930	1.35312	0.436293	1.71792	0.100037	0.999975
AGGF1P2	1.87324	0.905535	1.71746	0.100121	0.999975
NAGLU	1.40037	0.485804	1.71724	0.100162	0.999975
LARP4	1.20616	0.270421	1.7171	0.100189	0.999975
CSNK1E	1.31527	0.395363	1.71682	0.100241	0.999975
RP11-359J14.2	-1.68621	-0.753783	-1.71645	0.100309	0.999975
PTCHD4	-2.16629	-1.11523	-1.71643	0.100314	0.999975
HPS6	1.37306	0.457392	1.71548	0.10049	0.999975
TRPC5	-2.04014	-1.02867	-1.71517	0.100547	0.999975
RP11-20O24.4	-1.53945	-0.622411	-1.71513	0.100555	0.999975
UFD1L	1.48323	0.568746	1.71486	0.100605	0.999975
SLC7A8	-2.18983	-1.13082	-1.71462	0.10065	0.999975
VPS13A	-1.25307	-0.325466	-1.71445	0.100681	0.999975
PLEC	1.58808	0.667282	1.71395	0.100774	0.999975
RGPD4	1.61142	0.688336	1.71381	0.100801	0.999975
CXCL9	2.54108	1.34544	1.71368	0.100825	0.999975
PLPPR3	2.52571	1.33669	1.71338	0.100882	0.999975
THBS4	-2.1009	-1.071	-1.71318	0.100919	0.999975
RPS26P15	2.71113	1.43889	1.71226	0.101091	0.999975
HID1	1.56763	0.648589	1.71181	0.101175	0.999975
RP11-74J13.8	1.6635	0.734219	1.71175	0.101187	0.999975
ZBTB2	-1.23916	-0.309363	-1.71085	0.101356	0.999975
ANKEF1	1.75603	0.812318	1.71081	0.101362	0.999975
ZNF727	-2.39387	-1.25934	-1.71057	0.101408	0.999975
TTN	-1.64256	-0.715945	-1.71048	0.101425	0.999975
PBRM1	-1.27968	-0.355782	-1.7104	0.101439	0.999975
BGLAP	1.7046	0.76943	1.71013	0.10149	0.999975
NOD2	1.58379	0.663384	1.70984	0.101544	0.999975
RNPEPL1	1.36116	0.444832	1.70978	0.101556	0.999975
LINC00313	2.42194	1.27616	1.70962	0.101587	0.999975
SLC22A23	-1.81254	-0.858011	-1.70938	0.10163	0.999975
CHST1	-1.88809	-0.916926	-1.70892	0.101717	0.999975
NCOA3	1.24234	0.313061	1.70852	0.101794	0.999975
KMT2D	1.34258	0.425005	1.70847	0.101802	0.999975
RP11-342K6.1	1.42534	0.511311	1.70791	0.101908	0.999975
CYP46A1	-1.72466	-0.786313	-1.70757	0.101972	0.999975
ZNF815P	1.39855	0.483929	1.70689	0.1021	0.999975
ZC3H14	-1.24535	-0.316555	-1.70684	0.10211	0.999975
DPYSL3	-1.54902	-0.631359	-1.70635	0.102202	0.999975
AC008985.1	1.62152	0.697345	1.70628	0.102215	0.999975
SH2D2A	1.65684	0.728438	1.70517	0.102426	0.999975
BNIP3P17	-3.18987	-1.6735	-1.70479	0.102496	0.999975
AC097721.1	1.46896	0.554795	1.70479	0.102497	0.999975
TRMT2B	1.30006	0.378573	1.7045	0.102553	0.999975
PLBD1	1.65433	0.726244	1.7039	0.102666	0.999975
ATP8A1	-2.17686	-1.12225	-1.70356	0.10273	0.999975
RP11-400K9.4	2.121	1.08474	1.70324	0.102792	0.999975
ZNF653	-1.37817	-0.462751	-1.70307	0.102823	0.999975
PPM1H	1.88714	0.916202	1.70284	0.102866	0.999975
CALM3	1.3391	0.421266	1.70283	0.102869	0.999975
SLC35A2	1.40078	0.486233	1.7025	0.102932	0.999975
PCDHB6	-3.34041	-1.74003	-1.70223	0.102983	0.999975
SH3GL2	-5.74259	-2.5217	-1.70216	0.102998	0.999975
GALNT16	-3.03454	-1.60148	-1.70183	0.10306	0.999975
PDRG1	1.39974	0.485164	1.70122	0.103176	0.999975
CTD-2522E6.4	1.60383	0.681525	1.70119	0.103181	0.999975
RP11-399K21.12	1.50937	0.593945	1.70095	0.103226	0.999975
OSBPL3	1.62055	0.69648	1.70056	0.103302	0.999975
SMIM12	-1.24475	-0.315852	-1.70049	0.103314	0.999975
MTRNR2L12	1.50207	0.586948	1.69992	0.103424	0.999975
NUP50-AS1	1.40141	0.48688	1.6999	0.103427	0.999975
SHANK1	1.79627	0.845005	1.6999	0.103428	0.999975
SLC25A12	-1.29747	-0.375702	-1.69951	0.103501	0.999975
SKAP2	1.54313	0.625864	1.69934	0.103535	0.999975
EME1	1.7247	0.786346	1.69909	0.103581	0.999975
LRRN3	-1.63111	-0.705854	-1.69848	0.103699	0.999975
RP11-705C15.2	1.38505	0.469934	1.69826	0.103741	0.999975
HPCAL1	1.49066	0.575951	1.69805	0.103781	0.999975
STRA6	2.53688	1.34305	1.69786	0.103818	0.999975
GUCY1B3	-1.64369	-0.716936	-1.69784	0.103821	0.999975
TPPP	-1.65307	-0.725145	-1.69767	0.103853	0.999975
EIF3B	1.28585	0.362728	1.69724	0.103936	0.999975
CTD-2006C1.2	-1.51489	-0.599215	-1.69709	0.103966	0.999975
ZNF322	-1.31004	-0.389606	-1.69701	0.10398	0.999975
DDIT4L	2.67949	1.42196	1.69668	0.104044	0.999975
SLC44A3-AS1	1.75408	0.810712	1.69666	0.104047	0.999975
ELFN1	-1.90925	-0.933009	-1.69481	0.104403	0.999975
EML1	-1.57179	-0.652408	-1.69473	0.104417	0.999975
PBX2	-1.24993	-0.321847	-1.6945	0.104463	0.999975
RP3-412A9.16	1.607	0.684368	1.69412	0.104534	0.999975
AC009133.23	-8.67927	-3.11757	-1.69407	0.104545	0.999975
NBEAP3	-2.43806	-1.28573	-1.6939	0.104578	0.999975
LRP6	-1.42414	-0.510094	-1.69337	0.104679	0.999975
SF3A2	-1.31228	-0.392073	-1.69311	0.10473	0.999975
ZBED5	-1.21473	-0.280638	-1.69302	0.104748	0.999975
LA16c-306A4.2	1.74885	0.806403	1.69232	0.104883	0.999975
SP140L	1.56533	0.646468	1.69206	0.104933	0.999975
AF131217.1	-2.91526	-1.54362	-1.69183	0.104977	0.999975
TSHR	-1.58133	-0.661138	-1.69183	0.104977	0.999975
SRGAP2-AS1	-1.61771	-0.693957	-1.69149	0.105042	0.999975
ESPL1	1.79142	0.841101	1.69112	0.105115	0.999975
RP11-276H7.2	2.03644	1.02605	1.69107	0.105123	0.999975
GABRG3	-5.83308	-2.54426	-1.69039	0.105256	0.999975
SLC25A25-AS1	1.50654	0.591239	1.69015	0.105302	0.999975
LRRC40	-1.32597	-0.407048	-1.6898	0.105371	0.999975
AC133785.1	2.91456	1.54328	1.68965	0.105399	0.999975
CHD5	-2.94492	-1.55823	-1.68937	0.105453	0.999975
RP5-1142A6.8	1.71103	0.774863	1.68936	0.105456	0.999975
COL6A6	-3.3184	-1.73049	-1.68903	0.10552	0.999975
ADSSL1	1.92722	0.946523	1.68901	0.105523	0.999975
RP13-638C3.2	1.60688	0.684264	1.68889	0.105548	0.999975
CAPN8	3.20466	1.68017	1.68797	0.105726	0.999975
JAM3	-1.78206	-0.833546	-1.68776	0.105767	0.999975
PRG4	-2.21692	-1.14856	-1.68733	0.105849	0.999975
LINC01176	1.45441	0.540431	1.68656	0.106	0.999975
MINDY3	-1.49952	-0.584496	-1.68587	0.106135	0.999975
PAFAH2	1.40621	0.491816	1.6858	0.106149	0.999975
DPYSL5	-4.07968	-2.02845	-1.68551	0.106205	0.999975
PFKP	1.6225	0.698218	1.68534	0.106238	0.999975
CCDC173	-2.01006	-1.00724	-1.68514	0.106277	0.999975
TMBIM6	1.37125	0.455495	1.68504	0.106296	0.999975
CABIN1	1.22153	0.28869	1.685	0.106304	0.999975
PHGDH	-2.75184	-1.4604	-1.68495	0.106314	0.999975
SNORA22	-1.84322	-0.882227	-1.68489	0.106325	0.999975
RSAD1	1.29486	0.372792	1.68488	0.106328	0.999975
SDHAF2	1.28231	0.358743	1.68478	0.106347	0.999975
PTH1R	-1.9432	-0.958434	-1.68476	0.106351	0.999975
TATDN2	1.21977	0.286609	1.68413	0.106474	0.999975
DOCK3	-1.88615	-0.915442	-1.68408	0.106484	0.999975
YES1P1	-1.44828	-0.53434	-1.68326	0.106645	0.999975
GDPD3	1.86378	0.898234	1.68208	0.106877	0.999975
TUBB2A	-1.58811	-0.667315	-1.6817	0.10695	0.999975
EFR3B	-1.95712	-0.968729	-1.68155	0.106981	0.999975
ALDH6A1	-1.43072	-0.516738	-1.68037	0.107212	0.999975
PAK4	1.44672	0.532791	1.68015	0.107256	0.999975
XXbac-BPGBPG55C20.2	-1.37868	-0.463287	-1.68012	0.107262	0.999975
NUCB2	-1.35582	-0.439164	-1.6801	0.107265	0.999975
ID4	-2.17336	-1.11993	-1.68003	0.107279	0.999975
STAT6	1.24611	0.31743	1.67987	0.107311	0.999975
PSMD5-AS1	1.24359	0.314516	1.67979	0.107326	0.999975
CCNL2P1	-2.13356	-1.09326	-1.67931	0.10742	0.999975
MAP3K7	-1.31717	-0.397439	-1.67916	0.107451	0.999975
HIST2H2BC	2.21167	1.14514	1.67846	0.107588	0.999975
LMTK3	1.57093	0.651616	1.67833	0.107615	0.999975
PRKRA	-1.24976	-0.321645	-1.6782	0.10764	0.999975
SBNO2	1.47039	0.5562	1.67755	0.107768	0.999975
RP11-120K19.4	-1.62255	-0.698263	-1.67652	0.107972	0.999975
HDDC3	1.45053	0.536576	1.67623	0.10803	0.999975
AC104297.1	3.19883	1.67754	1.67614	0.108048	0.999975
RP11-274A11.3	1.69624	0.762339	1.67609	0.108058	0.999975
SNX33	1.35957	0.443148	1.67581	0.108112	0.999975
RP11-20I23.13	1.39392	0.479149	1.67561	0.108152	0.999975
LAMA5	1.53087	0.614348	1.67547	0.10818	0.999975
TRIM9	-2.29151	-1.1963	-1.67472	0.108329	0.999975
AC016909.1	-3.08299	-1.62433	-1.67423	0.108425	0.999975
PLPP5	1.30651	0.38572	1.67375	0.108521	0.999975
TAX1BP1	1.34079	0.423083	1.67342	0.108587	0.999975
NARFL	1.31529	0.395382	1.67326	0.108618	0.999975
LYSMD3	-1.31769	-0.398006	-1.67283	0.108705	0.999975
ARHGAP5	-1.3552	-0.438501	-1.67271	0.108729	0.999975
MAP3K4	-1.37879	-0.463405	-1.67263	0.108744	0.999975
ZSWIM8-AS1	1.64567	0.718672	1.67253	0.108765	0.999975
DYRK3	-1.71135	-0.775134	-1.67126	0.109018	0.999975
RP4-675C20.4	-1.49653	-0.581622	-1.67086	0.109096	0.999975
ADGRL2	-1.62887	-0.703868	-1.67071	0.109126	0.999975
LARS	-1.32592	-0.406993	-1.67033	0.109202	0.999975
AFF3	-2.66244	-1.41275	-1.67021	0.109226	0.999975
TMEM92	1.99607	0.997161	1.66856	0.109557	0.999975
RBMS3	-1.69834	-0.764127	-1.66824	0.109622	0.999975
GBP5	2.1164	1.08161	1.66807	0.109656	0.999975
PCBP2	1.29082	0.368289	1.66788	0.109693	0.999975
ZMYND12	-1.85196	-0.889052	-1.66737	0.109797	0.999975
CTD-2260A17.1	-1.54344	-0.626153	-1.66731	0.109807	0.999975
CSRNP3	-2.07396	-1.05239	-1.66712	0.109845	0.999975
SNORD13	2.42286	1.27671	1.66697	0.109876	0.999975
RNF26	1.39459	0.479846	1.66677	0.109917	0.999975
RP11-575G13.2	1.61573	0.692184	1.66629	0.110013	0.999975
TXNDC15	-1.26756	-0.342054	-1.66622	0.110027	0.999975
LINC00909	-1.47227	-0.558043	-1.66615	0.110041	0.999975
RP11-693M3.1	-1.80916	-0.855321	-1.66609	0.110054	0.999975
RXFP1	-2.53268	-1.34066	-1.66605	0.110061	0.999975
RPL9P32	1.55655	0.638352	1.66598	0.110076	0.999975
RPS23	-1.38952	-0.474587	-1.66586	0.110099	0.999975
RP11-644F5.10	1.48065	0.566228	1.6658	0.110112	0.999975
AP2S1	1.36279	0.446558	1.66544	0.110185	0.999975
RP11-378J18.9	1.38389	0.468731	1.6653	0.110213	0.999975
TMEM242	-1.27729	-0.353084	-1.66491	0.110291	0.999975
DSG2	1.85324	0.890046	1.66488	0.110297	0.999975
NGFR	-2.72848	-1.4481	-1.66452	0.11037	0.999975
CTB-39G8.3	1.55861	0.640261	1.6642	0.110434	0.999975
LINC00885	-4.23725	-2.08313	-1.66396	0.110483	0.999975
PWP2	-1.70306	-0.768126	-1.66393	0.110489	0.999975
CRMP1	-1.45714	-0.543135	-1.66281	0.110715	0.999975
ING2	-1.49522	-0.580356	-1.66264	0.110748	0.999975
SYNJ2BP	-1.27897	-0.354986	-1.66208	0.110862	0.999975
RAI1-AS1	1.95076	0.964036	1.66177	0.110925	0.999975
SNHG22	1.34919	0.432099	1.66134	0.111012	0.999975
LGR6	-2.53626	-1.3427	-1.66108	0.111065	0.999975
L1CAM	-1.73138	-0.791922	-1.66102	0.111078	0.999975
AUTS2	-1.86266	-0.897368	-1.66087	0.111108	0.999975
UHRF2	-1.24612	-0.317446	-1.66052	0.111178	0.999975
AC011899.9	1.73073	0.79138	1.6605	0.111182	0.999975
SMG8	1.3459	0.428576	1.66039	0.111206	0.999975
SDC3	1.59813	0.67638	1.65994	0.111296	0.999975
SOAT1	1.34596	0.428633	1.65968	0.111349	0.999975
MARVELD3	1.60884	0.686024	1.65956	0.111374	0.999975
PCDHB15	-1.45769	-0.543682	-1.65935	0.111416	0.999975
SLC35B3	1.33968	0.421894	1.65897	0.111495	0.999975
RNVU1-14	-1.99577	-0.996947	-1.6588	0.111528	0.999975
C15orf62	1.33633	0.418272	1.65875	0.111539	0.999975
IER3	1.72499	0.786591	1.65797	0.111697	0.999975
MIPEP	1.39838	0.483761	1.65746	0.111802	0.999975
ENPEP	-1.46351	-0.549435	-1.65733	0.111827	0.999975
LAMA1	2.28175	1.19014	1.65628	0.112042	0.999975
PON3	2.48382	1.31256	1.65622	0.112055	0.999975
IGFBP3	2.08056	1.05697	1.65595	0.112108	0.999975
CNFN	-2.65244	-1.40732	-1.65585	0.11213	0.999975
DNAJC5	1.2283	0.296668	1.65584	0.112131	0.999975
YBX2	2.37284	1.24661	1.65582	0.112136	0.999975
SPPL2A	1.19093	0.252094	1.65556	0.112189	0.999975
REV1	-1.24047	-0.310885	-1.65525	0.112252	0.999975
PRMT7	1.28365	0.360256	1.65506	0.112291	0.999975
KMT2C	-1.2786	-0.354565	-1.65483	0.112338	0.999975
ANXA9	2.38523	1.25413	1.65456	0.112393	0.999975
FAM133CP	1.6391	0.7129	1.65449	0.112409	0.999975
C1RL-AS1	1.42836	0.514362	1.65447	0.112413	0.999975
TMEM241	1.33955	0.421747	1.65271	0.112773	0.999975
RP11-311C24.1	-5.91408	-2.56415	-1.65262	0.112792	0.999975
C16orf89	-3.88351	-1.95736	-1.6522	0.112877	0.999975
FBXO8	-1.36913	-0.453263	-1.65197	0.112925	0.999975
VIM	-1.53292	-0.616281	-1.65119	0.113086	0.999975
RP11-374A22.1	-4.35511	-2.12271	-1.65108	0.113108	0.999975
NAA20	1.38073	0.46543	1.65065	0.113198	0.999975
PCDHB12	-1.71291	-0.776445	-1.64971	0.113391	0.999975
PI4KA	1.40194	0.487425	1.64967	0.113399	0.999975
C12orf66	1.28485	0.3616	1.64958	0.113418	0.999975
ADAM28	1.9766	0.983023	1.64939	0.113457	0.999975
MCRS1	1.25274	0.325092	1.64931	0.113473	0.999975
TTC39A	1.71409	0.777439	1.64893	0.113552	0.999975
RP11-423P10.2	-1.27516	-0.350679	-1.64874	0.113592	0.999975
HAGH	1.22314	0.290595	1.64861	0.113619	0.999975
RAB3IP	1.50727	0.591936	1.64851	0.113638	0.999975
EML5	-1.53227	-0.615671	-1.6484	0.113662	0.999975
SPOCK3	-6.96122	-2.79934	-1.648	0.113744	0.999975
CMAHP	-2.03018	-1.02161	-1.64784	0.113778	0.999975
CHD1	-1.226	-0.293961	-1.64778	0.113789	0.999975
SCHIP1	-1.73306	-0.793323	-1.64772	0.113802	0.999975
SDSL	1.79326	0.842585	1.64758	0.113831	0.999975
CTC-487M23.8	-3.37846	-1.75636	-1.64751	0.113845	0.999975
PNRC2	-1.2778	-0.353664	-1.64746	0.113856	0.999975
CCDC163	-1.5456	-0.628164	-1.64743	0.113863	0.999975
MAP9	-1.49584	-0.580957	-1.64736	0.113877	0.999975
BOLA1	1.69855	0.764306	1.64725	0.113899	0.999975
SREK1	-1.21366	-0.279367	-1.64717	0.113916	0.999975
ZCCHC11	-1.22077	-0.287793	-1.64692	0.113968	0.999975
TBC1D22A-AS1	1.45082	0.536867	1.6464	0.114075	0.999975
MRPL24	1.3905	0.475607	1.64609	0.11414	0.999975
RIIAD1	-3.69524	-1.88567	-1.64548	0.114265	0.999975
TWF2	1.27657	0.352277	1.64514	0.114337	0.999975
CTCFL	-5.79134	-2.5339	-1.64506	0.114353	0.999975
EEF2K	-1.25517	-0.327885	-1.64494	0.114379	0.999975
YY1	-1.20916	-0.274006	-1.64401	0.114572	0.999975
SLC22A17	-1.76328	-0.81826	-1.64333	0.114714	0.999975
GLRX5	-1.39722	-0.482558	-1.64323	0.114735	0.999975
GUCD1	1.25587	0.328693	1.64318	0.114744	0.999975
CDC45	1.96416	0.973913	1.64289	0.114805	0.999975
ZRANB3	-1.27879	-0.35478	-1.64276	0.114832	0.999975
LIX1-AS1	-2.22315	-1.1526	-1.64274	0.114836	0.999975
PAM	-1.46623	-0.552114	-1.64272	0.114841	0.999975
CTD-2619J13.8	-1.57012	-0.650875	-1.64245	0.114898	0.999975
ITPA	1.3664	0.450377	1.64228	0.114933	0.999975
TMC5	2.26714	1.18088	1.64214	0.114961	0.999975
TMEM135	1.33636	0.418304	1.64211	0.114967	0.999975
ZBTB21	-1.30389	-0.382817	-1.64185	0.115022	0.999975
PLCD3	1.55119	0.63338	1.64167	0.11506	0.999975
BTBD7	-1.22054	-0.287522	-1.64147	0.115102	0.999975
C17orf51	-1.4556	-0.541615	-1.64124	0.11515	0.999975
EBAG9P1	1.52412	0.607975	1.6411	0.11518	0.999975
HEY2	-1.84886	-0.886636	-1.64083	0.115234	0.999975
MEX3B	-1.72598	-0.787419	-1.64068	0.115266	0.999975
RP11-964E11.3	-3.62716	-1.85884	-1.64037	0.115332	0.999975
RP11-147L13.12	1.5891	0.668209	1.64036	0.115333	0.999975
NAV1	-1.63297	-0.707495	-1.63984	0.115443	0.999975
RP11-191A15.1	-4.73292	-2.24273	-1.63981	0.115449	0.999975
CCNYL2	-7.53507	-2.91362	-1.63963	0.115486	0.999975
ANLN	1.94589	0.960431	1.63901	0.115616	0.999975
NMB	2.16715	1.1158	1.63876	0.115668	0.999975
RP11-289H16.1	-1.369	-0.453122	-1.63863	0.115696	0.999975
YIF1B	1.24899	0.320766	1.63858	0.115708	0.999975
SFT2D2	1.24905	0.320826	1.63842	0.11574	0.999975
POLG	1.23539	0.30497	1.6374	0.115955	0.999975
MPDZ	-1.45762	-0.543612	-1.63713	0.116012	0.999975
RSBN1	-1.33464	-0.416449	-1.63697	0.116044	0.999975
LRRC49	-2.05428	-1.03863	-1.63688	0.116065	0.999975
PGRMC1	-1.2807	-0.356936	-1.63646	0.116152	0.999975
CAPN15	1.30638	0.385578	1.63607	0.116234	0.999975
RP11-864J10.4	1.4131	0.498865	1.63536	0.116383	0.999975
ENO1P3	1.7835	0.834712	1.63533	0.11639	0.999975
SENP6	-1.23343	-0.302675	-1.63503	0.116454	0.999975
PHF3	-1.30436	-0.383338	-1.635	0.11646	0.999975
CEACAM19	1.60974	0.686825	1.63493	0.116474	0.999975
PRR5-ARHGAP8	1.6058	0.683292	1.63486	0.116489	0.999975
TMPRSS9	1.70969	0.773737	1.63432	0.116603	0.999975
AEN	1.27632	0.351995	1.63412	0.116646	0.999975
AF001548.5	1.67528	0.744406	1.63382	0.116709	0.999975
P2RY6	1.70108	0.766453	1.63338	0.116801	0.999975
ICE1	-1.3003	-0.378843	-1.63254	0.116979	0.999975
NDUFAF6	-1.34031	-0.42257	-1.63236	0.117018	0.999975
[truncated: 19,390 more rows]

## Sheet: Supplementary Figure 1
Supplementary Figure 1
Patient 1			Patient 2			Patient 3
Signature.4	347.496		Signature.4	101.446		Signature.4	62.1559
Signature.20	12.7035		Signature.18	23.2139		Signature.24	11.8292
Signature.6	12.0074		Signature.20	16.37		Signature.20	9.73274
Signature.7	10.148		Signature.7	3.735		Signature.13	9.66001
Signature.13	5.18394		Signature.14	3.25228		Signature.2	8.33638
Signature.2	4.84782		Signature.27	1.61208		Signature.29	6.91487
Signature.27	3.69538		Signature.10	0.882196		Signature.16	6.30462
Signature.21	3.21568					Signature.18	5.78423
						Signature.9	3.2432
						Signature.23	2.78919
						Signature.10	2.49698
						Signature.14	1.31108

## Sheet: Supplementary Figure 2
Supplementary Figure 2a
Change	freq/mb
A>G	3.62
C>T	7.53
A>C	1.16
A>T	3.63
C>G	4.59
C>A	13.47
Supplementary Figure 2c
STK11	0.19	0.21	0.13
PTPRT	0.24	0.21	0.08
DCC	0.13	0.08	0.05
RB1	0.09	0.13	0.04
JAK2	0.074	0.06	0.02
CACNA1S	0.08	0.08	0.03
CDH2	0.08	0.08	0.04
RET	0.08	0.06	0.03

## Sheet: Supplementary Figure 3
Supplementary Figure 3 miR-181b
WT	Mut
144.311	106.965
143.277	68.9311
79.9516	57.3377
97.1994	243.203
95.4845
105.578
31.5253
44.8711
22.6004
116.513
75.0969
112.026
72.4443
69.618
Supplementary Figure 3 miR-126
WT	Mut
7717.4	5254.75
20093.9	6436.96
31701.1	9996.15
3719.09	3585.01
3729.33
6646.83
10264.9
3579.47
11251.4
8956.58
12809.6
6544.38
2928.11
6720.52
2624.09
10713.5
